# Supplementary material for: FMRP and MOV10 regulate Dicer1 expression and dendrite development
Source: PLoS One. 2021 Nov 30;16(11):e0260005. doi: 10.1371/journal.pone.0260005 (PMC8631628; doi:10.1371/journal.pone.0260005)
Supplement: S1 Table — (XLSX) [file pone.0260005.s006.xlsx]

## Sheet: Sheet1
Genotype	Neuron #	Area	Mean	Std Dev	Mode	Circ.	AR	Round	Solidity	Min Thr	Max Thr
HET	1	44.531	230.395	75.375	255	0.558	1.905	0.525	NaN	0	255
HET	2	91.211	67.387	23.353	85	0.594	1.7	0.588	0.88	0	255
HET	3	86.816	245.247	48.933	255	0.58	1.316	0.76	NaN	0	255
HET	4	78.027	228.511	77.85	255	0.599	1.827	0.547	0.913	0	255
HET	5A	69.141	243.835	52.214	255	0.62	1.032	0.969	NaN	0	255
HET	5B	59.277	226.433	80.493	255	0.635	1.815	0.551	0.891	0	255
HET	6	327.637	226.422	80.453	255	0.526	1.23	0.813	NaN	0	255
HET	7	166.016	198.9	105.664	255	0.536	1.87	0.535	NaN	0	255
HET	8	226.855	136.556	127.205	255	0.225	6.243	0.16	0.601	0	255
HET	9	231.934	237.928	63.746	255	0.619	1.343	0.745	0.92	0	255
HET	10	68.848	236.191	66.699	255	0.653	1.404	0.712	0.923	0	255
HET	11	62.207	243.391	53.198	255	0.709	1.364	0.733	0.941	0	255
HET	12	61.133	230.966	74.564	255	0.761	1.789	0.559	0.96	0	255
HET	13	185.059	176.953	117.55	255	0.635	1.379	0.725	NaN	0	255
HET	14	177.637	243.505	52.922	255	0.74	1.285	0.778	NaN	0	255
HET	15A	64.258	237.561	64.414	255	0.66	1.125	0.889	NaN	0	255
HET	15B	50.879	244.232	51.331	255	0.603	1.355	0.738	NaN	0	255
HET	15C	52.539	240.781	58.567	255	0.733	1.237	0.808	NaN	0	255
HET	15D	47.461	242.407	55.307	255	0.774	1.333	0.75	NaN	0	255
HET	16	159.863	246.588	45.558	255	0.664	1.416	0.706	0.938	0	255
HET	17A	52.148	238.764	62.32	255	0.617	1.108	0.902	0.88	0	255
HET	17B	44.043	245.953	47.223	255	0.767	1.127	0.888	NaN	0	255
HET	18	108.203	243.032	53.955	255	0.716	1.724	0.58	2.706	0	255
HET	19	80.469	241.074	57.976	255	0.708	1.348	0.742	0.934	0	255
HET	20	73.926	247.926	41.906	255	0.741	1.624	0.616	NaN	0	255
HET	21	86.133	240.255	59.553	255	0.723	1.334	0.75	NaN	0	255
HET	24	243.945	245.506	48.287	255	0.645	1.955	0.512	0.95	0	255
HET	25	399.316	237.539	64.411	255	0.688	1.858	0.538	0.922	0	255
HET	26A	99.512	138.886	127.053	255	0.552	2.871	0.348	0.885	0	255
HET	26B	88.184	89.236	121.69	0	0.856	1.234	0.811	0.958	0	255
HET	27	327.539	184.065	114.283	255	0.636	1.682	0.595	0.887	0	255
HET	28	109.375	203.317	102.555	255	0.478	3.806	0.263	NaN	0	255
HET	29	247.559	244.337	51.052	255	0.565	2.12	0.472	0.872	0	255
HET	31	136.035	201.547	103.832	255	0.755	1.987	0.503	0.959	0	255
HET	32	243.164	232.675	72.088	255	0.685	1.511	0.662	NaN	0	255
HET	33	90.43	245.086	49.319	255	0.717	1.085	0.922	NaN	0	255
HET	34	890.723	117.589	127.121	0	0.658	1.834	0.545	0.883	0	255
HET	35	407.52	119.587	127.269	0	0.598	2.103	0.475	0.912	0	255
HET	36	561.328	106.206	125.72	0	0.764	1.343	0.745	0.957	0	255
HET	37	524.902	150.723	125.379	255	0.708	1.412	0.708	0.956	0	255
HET	38	553.418	228.452	77.885	255	0.819	1.236	0.809	0.96	0	255
HET	39	1757	246.727	45.191	255	0.608	1.787	0.559	NaN	0	255
HET	40	138.937	234.916	68.713	255	0.744	1.341	0.746	NaN	0	255
HET	41	725.872	249.748	36.219	255	0.819	1.354	0.739	0.945	0	255
HET	42	334.766	204.045	101.981	255	0.717	1.722	0.581	0.933	0	255
HET	43	251.66	212.747	94.829	255	0.816	1.234	0.81	0.966	0	255
HET	44	108.105	210.312	96.99	255	0.735	1.176	0.85	0.95	0	255
HET	45	140.794	246.152	46.685	255	0.695	1.345	0.744	0.929	0	255
HET	46	176.46	245.54	48.209	255	0.723	1.292	0.774	0.942	0	255
HET	47	355.174	244.828	49.911	255	0.604	2.144	0.466	NaN	0	255
HET	48	302.416	250.798	32.468	255	0.73	1.374	0.728	NaN	0	255
HET	49	291.071	238.822	62.169	255	0.651	1.514	0.661	0.904	0	255
HET	50	114.52	244.991	49.539	255	0.77	1.366	0.732	NaN	0	255
HET	51	109.234	244.964	49.605	255	0.722	1.25	0.8	NaN	0	255
HET	52	241.924	244.495	50.689	255	0.617	1.261	0.793	NaN	0	255
HET	53	294.686	247.56	42.925	255	0.48	2.865	0.349	NaN	0	255
HET	54	192.877	237.948	63.714	255	0.622	1.155	0.866	0.924	0	255
HET	55A	56.474	246.176	46.647	255	0.445	1.493	0.67	0.937	0	255
HET	55B	72.79	234.805	68.907	255	0.641	1.374	0.728	NaN	0	255
HET	55C	54.91	252.278	26.23	255	0.539	1.403	0.713	NaN	0	255
HET	56	244.27	250.512	33.537	255	0.759	1.368	0.731	0.97	0	255
HET	57	168.75	252.344	25.897	255	0.721	1.152	0.868	NaN	0	255
HET	58	142.364	238.723	62.356	255	0.534	1.64	0.61	NaN	0	255
HET	59A	68.786	237.251	64.937	255	0.592	1.373	0.728	0.934	0	255
HET	59B	67.801	246.928	44.677	255	0.605	1.451	0.689	NaN	0	255
HET	59C	66.05	248.587	39.956	255	0.545	1.687	0.593	0.932	0	255
HET	59D	90.282	251.136	31.167	255	0.651	1.079	0.927	0.95	0	255
HET	59E	91.943	237.386	64.698	255	0.767	1.456	0.687	0.96	0	255
HET	60A	267.33	251.458	29.848	255	0.574	1.576	0.635	5.407	0	255
HET	60B	102.496	246.006	47.061	255	0.713	1.361	0.735	NaN	0	255
HET	61	171.961	251.523	29.582	255	0.647	1.361	0.735	NaN	0	255
HET	62	116.758	240.276	59.504	255	0.686	1.426	0.701	NaN	0	255
HET	63A	89.991	222.052	85.581	255	0.602	1.475	0.678	0.932	0	255
HET	63B	82.37	227.171	79.558	255	0.712	1.192	0.839	NaN	0	255
HET	63C	73.674	230.312	75.456	255	0.613	1.482	0.675	0.947	0	255
HET	63D	95.268	216.292	91.547	255	0.739	1.338	0.748	NaN	0	255
HET	63E	59.31	215.511	92.328	255	0.724	1.5	0.667	NaN	0	255
HET	63F	62.144	246.981	44.538	255	0.711	1.465	0.683	2.494	0	255
HET	63G	62.046	238.535	62.718	255	0.625	1.226	0.816	NaN	0	255
HET	63H	69.374	239.556	60.867	255	0.539	1.795	0.557	0.926	0	255
HET	63I	60.971	219.856	87.972	255	0.734	1.467	0.682	NaN	0	255
HET	64	98.291	226.864	79.934	255	0.664	1.787	0.559	0.938	0	255
HET	65	130.538	237.058	65.241	255	0.713	1.311	0.763	0.915	0	255
HET	66	91.55	239.76	60.48	255	0.742	1.608	0.622	NaN	0	255
HET	67	160.338	237.596	64.325	255	0.641	1.925	0.519	0.911	0	255
HET	68	74.258	242.586	54.914	255	0.699	1.424	0.702	0.966	0	255
HET	69	110.993	241.981	56.153	255	0.782	1.316	0.76	0.963	0	255
HET	70	285.804	251.164	31.045	255	0.73	1.269	0.788	NaN	0	255
HET	71	260.98	211.275	96.133	255	0.731	1.09	0.918	0.948	0	255
HET	72	160.734	250.66	32.994	255	0.704	1.046	0.956	NaN	0	255
HET	73	282.172	244.051	51.701	255	0.692	1.364	0.733	NaN	0	255
HET	74A	71.227	234.712	69.054	255	0.828	1.504	0.665	NaN	0	255
HET	74B	66.244	236.195	66.695	255	0.787	1.629	0.614	NaN	0	255
HET	75	285.787	233.641	70.654	255	0.811	1.227	0.815	0.958	0	255
	Average	188.635
	St. Dev	221.646
	SEM	22.8611
															STDEV(A1:A2))/(SQRT(COUNT(A1:A2)))”.
	0.0444092
															WT	MOV10 HET	Fmr1 KO
														Soma Size Area	293.205	188.63	238.545
														SEM	63.48	22.86	20.0193
WT	M1	325.26	255	0	255	0.459	1.64	0.61	0.631	255	255
WT	M2	218.469	255	0	255	0.34	1.657	0.603	NaN	255	255
WT	M3	475.238	255	0	255	0.494	1.461	0.684	0.717	255	255
WT	M4	283.247	255	0	255	0.215	1.338	0.747	NaN	255	255
WT	M5	213.095	255	0	255	0.365	1.21	0.826	0.507	255	255
WT	M6	290.575	255	0	255	0.32	1.151	0.869	NaN	255	255
WT	M7	402.252	255	0	255	0.477	1.139	0.878	0.561	255	255
WT	M8	118.614	255	0	255	0.415	2.181	0.458	0.631	255	255
WT	M9	166.489	255	0	255	0.498	1.146	0.873	0.753	255	255
WT	M10	416.517	141.049	126.793	255	0.595	1.547	0.646	0.854	0	255
WT	M11	338.255	255	0	255	0.277	1.45	0.689	NaN	255	255
WT	M12	249.05	255	0	255	0.349	1.142	0.875	0.453	255	255
WT	M13	210.164	255	0	255	0.265	1.174	0.852	0.343	255	255
WT	M14	115.781	255	0	255	0.135	1.252	0.799	0.169	255	255
WT	M15	191.502	255	0	255	0.319	1.592	0.628	NaN	255	255
WT	1	273.535	231.33	74.011	255	0.661	1.786	0.56	0.892	0	255
WT	2	197.168	219.383	88.417	255	0.751	1.751	0.571	0.954	0	255
WT	3	101.27	229.918	75.976	255	0.77	1.587	0.63	0.946	0	255
WT	4	173.73	248.406	40.482	255	0.709	1.413	0.708	0.955	0	255
WT	5	147.266	244.009	51.805	255	0.764	1.113	0.898	0.947	0	255
WT	6	188.672	155.349	124.454	255	0.759	1.387	0.721	0.965	0	255
WT	7	223.535	220.577	87.157	255	0.685	1.357	0.737	0.947	0	255
WT	8	99.512	248.994	38.69	255	0.754	1.523	0.657	NaN	0	255
WT	9	89.941	240.049	59.941	255	0.695	1.42	0.704	NaN	0	255
WT	10	106.25	77.909	14.178	85	0.734	1.492	0.67	0.938	0	255
WT	11	111.719	197.491	106.618	255	0.697	1.049	0.953	12.571	0	255
WT	12	657.422	229.242	76.848	255	0.584	1.845	0.542	0.831	0	255
WT	13	166.602	182.356	115.129	255	0.857	1.45	0.689	0.971	0	255
WT	14	292.773	213.067	94.538	255	0.833	1.198	0.835	0.961	0	255
WT	15	144.043	230.969	74.526	255	0.719	1.628	0.614	0.927	0	255
WT	16	132.324	226.018	80.964	255	0.636	1.522	0.657	0.881	0	255
WT	17	148.73	231.559	73.698	255	0.658	1.531	0.653	0.868	0	255
WT	18	159.961	233.516	70.851	255	0.694	1.977	0.506	0.949	0	255
WT	19	193.164	242.237	55.617	255	0.833	1.12	0.893	0.943	0	255
WT	20	128.125	244.893	49.769	255	0.835	1.391	0.719	NaN	0	255
WT	21	265.82	240.386	59.282	255	0.713	1.241	0.806	0.939	0	255
WT	22	105.957	225.387	81.734	255	0.738	1.495	0.669	0.942	0	255
WT	23	346.68	203.21	102.602	255	0.67	1.39	0.719	0.918	0	255
WT	25	86.719	121.182	127.415	0	0.561	2.512	0.398	0.923	0	255
WT	26	234.57	221.241	86.441	255	0.672	1.326	0.754	NaN	0	255
WT	27	225.781	205.037	101.236	255	0.864	1.368	0.731	NaN	0	255
WT	28	228.347	179.82	116.295	255	0.786	1.466	0.682	NaN	0	255
WT	29A	3604	244.882	49.783	255	0.594	1.119	0.893	0.885	0	255
WT	29B	129.431	209.98	97.259	255	0.574	2.482	0.403	0.906	0	255
WT	30	278.593	94.081	123.061	0	0.735	1.304	0.767	NaN	0	255
WT	32	116.468	243.662	52.583	255	0.693	1.172	0.853	0.917	0	255
WT	33	228.936	227.791	78.744	255	0.785	1.856	0.539	0.964	0	255
WT	35	95.898	228.513	77.838	255	0.743	1.354	0.738	0.941	0	255
WT	37A	298.535	205.118	101.169	255	0.734	1.38	0.725	0.93	0	255
WT	42	76.562	132.054	127.5	255	0.504	2.792	0.358	0.908	0	255
WT	43	204.688	235.778	67.338	255	0.631	1.254	0.798	0.869	0	255
WT	44	224.219	205.91	100.561	255	0.715	1.383	0.723	NaN	0	255
WT	45	207.73	190.35	110.959	255	0.76	1.379	0.725	0.941	0	255
WT	46	3095	252.281	26.194	255	0.677	1.075	0.93	0.92	0	255
WT	47	90.897	215.26	92.533	255	0.727	1.932	0.518	0.959	0	255
WT	48	271.594	92.389	122.589	0	0.674	1.341	0.746	0.943	0	255
WT	49	110.41	236.721	65.809	255	0.738	1.198	0.835	NaN	0	255
WT	50	179.299	249.163	38.145	255	0.632	2.052	0.487	NaN	0	255
WT	51	192.093	248.644	39.763	255	0.618	1.278	0.783	0.927	0	255
WT	52A	147.641	228.673	77.616	255	0.52	2.028	0.493	0.941	0	255
WT	52B	119.207	236.398	66.341	255	0.623	1.061	0.942	0.945	0	255
WT	53	131.221	225	82.189	255	0.476	1.868	0.535	NaN	0	255
WT	55	210.854	242.475	55.123	255	0.659	1.492	0.67	NaN	0	255
WT	56	175.972	202.188	103.363	255	0.594	2.165	0.462	0.955	0	255
WT	57	145.976	223.253	84.216	255	0.526	2.012	0.497	NaN	0	255
WT	58	223.759	218.699	89.121	255	0.687	2.262	0.442	0.959	0	255
WT	59	209.684	234.087	69.984	255	0.774	1.642	0.609	0.953	0	255
WT	60A	177.733	228.505	77.831	255	0.627	1.763	0.567	NaN	0	255
WT	60B	245.739	228.841	77.386	255	0.571	2.295	0.436	0.877	0	255
WT	61A	174.903	215.397	92.386	255	0.743	1.429	0.7	0.921	0	255
WT	61B	206.073	233.72	70.541	255	0.658	1.686	0.593	NaN	0	255
	Average	293.201
	St. Dev	534.921
	SEM	63.4834
FMR KO	1	194.922	233.271	71.213	255	0.509	2.669	0.375	0.904	0	255
FMR KO	2	295.949	230.165	75.618	255	0.484	2.07	0.483	0.863	0	255
FMR KO	3	203.129	223.478	83.952	255	0.444	2.646	0.378	0.899	0	255
FMR KO	4	450.714	187.394	112.569	255	0.367	3.466	0.288	0.928	0	255
FMR KO	5	555.942	201.401	103.908	255	0.64	1.839	0.544	0.954	0	255
FMR KO	6	368.544	202.878	102.846	255	0.555	2.583	0.387	0.942	0	255
FMR KO	7	204.399	210.265	97.009	255	0.49	2.268	0.441	0.877	0	255
FMR KO	8	264.488	219.769	88.009	255	0.475	2.602	0.384	0.869	0	255
FMR KO	9	195.41	128.392	127.529	255	0.593	2.663	0.376	0.931	0	255
FMR KO	10	112.073	190.527	110.881	255	0.668	1.261	0.793	0.93	0	255
FMR KO	11	336.301	222.995	84.492	255	0.245	3.626	0.276	0.844	0	255
FMR KO	12	746.174	151.791	125.173	255	0.431	3.776	0.265	0.939	0	255
FMR KO	13	260.391	239.021	61.813	255	0.52	1.439	0.695	NaN	0	255
FMR KO	14	230.096	207.357	99.415	255	0.337	4.702	0.213	0.76	0	255
FMR KO	15	188.571	176.518	117.731	255	0.524	3.205	0.312	NaN	0	255
FMR KO	16	451.104	244.727	50.146	255	0.51	2.179	0.459	0.909	0	255
FMR KO	17	123.206	234.374	69.557	255	0.515	2.039	0.491	0.921	0	255
FMR KO	18	146.082	230.438	75.258	255	0.623	2.026	0.494	0.91	0	255
FMR KO	19A	47.875	227.418	79.28	255	0.684	1.665	0.601	0.928	0	255
FMR KO	19B	62.727	241.893	56.352	255	0.534	1.553	0.644	0.928	0	255
FMR KO	19C	54.129	244.874	49.841	255	0.703	1.536	0.651	NaN	0	255
FMR KO	19D	60.089	239.244	61.447	255	0.673	2.007	0.498	0.919	0	255
FMR KO	20A	75.137	236.43	66.303	255	0.715	1.143	0.875	0.907	0	255
FMR KO	20B	74.746	235.667	67.544	255	0.787	1.77	0.565	0.954	0	255
FMR KO	21	220.423	217.134	90.695	255	0.715	1.817	0.55	0.962	0	255
FMR KO	22	145.103	236.798	65.674	255	0.481	1.963	0.509	0.82	0	255
FMR KO	23	251.414	242.711	54.625	255	0.558	2.156	0.464	0.9	0	255
FMR KO	24	430.906	242.452	55.162	255	0.534	2.23	0.448	0.924	0	255
FMR KO	25	166.003	236.989	65.352	255	0.634	1.172	0.853	0.922	0	255
FMR KO	26	79.727	248.75	39.454	255	0.689	1.447	0.691	NaN	0	255
FMR KO	27	88.619	242.348	55.403	255	0.565	3.001	0.333	0.926	0	255
FMR KO	28	376.36	249.108	38.315	255	0.642	1.783	0.561	0.898	0	255
FMR KO	29A	136.793	237.879	63.841	255	0.634	1.862	0.537	0.912	0	255
FMR KO	29B	237.335	225.185	81.955	255	0.611	1.395	0.717	0.858	0	255
FMR KO	30	243.677	244.98	49.555	255	0.568	2.129	0.47	0.897	0	255
FMR KO	31	159.162	225.884	81.123	255	0.661	1.678	0.596	0.922	0	255
FMR KO	32	487.548	201.496	103.841	255	0.711	2.135	0.468	0.966	0	255
FMR KO	33	303.679	213.156	94.457	255	0.595	2.662	0.376	NaN	0	255
FMR KO	34	228.549	197.873	106.342	255	0.679	2.246	0.445	NaN	0	255
FMR KO	35	210.465	228.955	77.239	255	0.703	1.647	0.607	0.953	0	255
FMR KO	36	162.981	238.183	63.307	255	0.662	1.406	0.711	0.943	0	255
FMR KO	37	143.333	247.178	43.986	255	0.686	1.427	0.701	0.937	0	255
FMR KO	38	624.078	227.691	78.86	255	0.406	3.837	0.261	0.883	0	255
FMR KO	39	492.071	232.974	71.642	255	0.564	2.978	0.336	1.022	0	255
FMR KO	40	154.676	231.159	74.26	255	0.725	1.357	0.737	0.959	0	255
FMR KO	41	115.585	237.109	65.159	255	0.623	1.915	0.522	0.958	0	255
FMR KO	42	170.891	236.192	66.669	255	0.519	3.384	0.295	NaN	0	255
FMR KO	43	516.665	212.661	94.898	255	0.724	1.947	0.514	0.963	0	255
FMR KO	44	302.495	230.373	75.334	255	0.63	1.728	0.579	0.951	0	255
FMR KO	45	128.387	247.432	43.291	255	0.536	2.619	0.382	0.915	0	255
FMR KO	46	150.564	245.899	47.323	255	0.639	1.803	0.555	NaN	0	255
FMR KO	47A	199.725	243.897	52.052	255	0.541	1.942	0.515	NaN	0	255
FMR KO	47B	211.353	246.748	45.135	255	0.384	3.188	0.314	NaN	0	255
FMR KO	48	160.823	239.818	60.359	255	0.603	1.2	0.833	0.923	0	255
FMR KO	49	351.661	234.523	69.308	255	0.694	1.373	0.728	0.903	0	255
FMR KO	50	100.343	242.833	54.381	255	0.678	1.163	0.86	NaN	0	255
FMR KO	51	121.252	243.082	53.846	255	0.561	1.951	0.513	0.869	0	255
FMR KO	52	260.775	246.879	44.785	255	0.519	2.022	0.495	NaN	0	255
	Average	238.545
	St. Dev	152.462
	SE	20.0193

## Sheet: Sheet2
WT	HET	FMR KO
325.26	44.531	194.922
218.469	91.211	295.949
475.238	86.816	203.129
283.247	78.027	450.714
213.095	69.141	555.942
290.575	59.277	368.544
402.252	327.637	204.399
118.614	166.016	264.488
166.489	226.855	195.41
416.517	231.934	112.073
338.255	68.848	336.301
249.05	62.207	746.174
210.164	61.133	260.391
115.781	185.059	230.096
191.502	177.637	188.571
273.535	64.258	451.104
197.168	50.879	123.206
101.27	52.539	146.082
173.73	47.461	47.875
147.266	159.863	62.727
188.672	52.148	54.129
223.535	44.043	60.089
99.512	108.203	75.137
89.941	80.469	74.746
106.25	73.926	220.423
111.719	86.133	145.103
657.422	243.945	251.414
166.602	399.316	430.906
292.773	99.512	166.003
144.043	88.184	79.727
132.324	327.539	88.619
148.73	109.375	376.36
159.961	247.559	136.793
193.164	136.035	237.335
128.125	243.164	243.677
265.82	90.43	159.162
105.957	890.723	487.548
346.68	407.52	303.679
86.719	561.328	228.549
234.57	524.902	210.465
225.781	553.418	162.981
228.347	1757	143.333
3604	138.937	624.078
129.431	725.872	492.071
278.593	334.766	154.676
116.468	251.66	115.585
228.936	108.105	170.891
95.898	140.794	516.665
298.535	176.46	302.495
76.562	355.174	128.387
204.688	302.416	150.564
224.219	291.071	199.725
207.73	114.52	211.353
3095	109.234	160.823
90.897	241.924	351.661
271.594	294.686	100.343
110.41	192.877	121.252
179.299	56.474	260.775
192.093	72.79
147.641	54.91
119.207	244.27
131.221	168.75
210.854	142.364
175.972	68.786
145.976	67.801
223.759	66.05
209.684	90.282
177.733	91.943
245.739	267.33
174.903	102.496
206.073	171.961
	116.758
	89.991
	82.37
	73.674
	95.268
	59.31
	62.144
	62.046
	69.374
	60.971
	98.291
	130.538
	91.55
	160.338
	74.258
	110.993
	285.804
	260.98
	160.734
	282.172
	71.227
	66.244
	285.787
