# Supplementary material for: FMRP and MOV10 regulate Dicer1 expression and dendrite development
Source: PLoS One. 2021 Nov 30;16(11):e0260005. doi: 10.1371/journal.pone.0260005 (PMC8631628; doi:10.1371/journal.pone.0260005)
Supplement: S2 Table — (XLSX) [file pone.0260005.s007.xlsx]

## Sheet: miRNA
Annotation	Gene ID	IP1 WT log2(normalized read count)	IP3 KO log2(normalized read count)	IP1 vs Input1 -log10(P-value)	IP1 vs. Input1 log2 Fold Change
miRNA;MI0000247||distintron;ENSMUSG00000052387.15||noncoding_exon;ENSMUSG00000065507.3	mmu-mir-204	9.71172	8.10863	400	11.5464
noncoding_exon;ENSMUSG00000065507.3||distintron;ENSMUSG00000052387.15||miRNA;MI0000247	mmu-mir-204	9.71172	8.10863	400	11.5464
noncoding_exon;ENSMUSG00000065556.1||distintron;ENSMUSG00000024785.6||miRNA;MI0000649	mmu-mir-101b	7.15101	5.06729	65.8479	7.98573
miRNA;MI0000733||noncoding_exon;ENSMUSG00000065582.1||miRNA-proximal;MI0000551	mmu-mir-194-2	5.15101	2.81095	16.0487	6.98573
miRNA-proximal;MI0000551||noncoding_exon;ENSMUSG00000065582.1||miRNA;MI0000733	mmu-mir-194-2	5.15101	2.81095	16.0487	6.98573
miRNA-proximal;MI0000733||noncoding_exon;ENSMUSG00000065523.1||miRNA;MI0000551	mmu-mir-192	4.41404	2.22599	9.33072	6.24876
CDS;ENSMUSG00000024948.14||miRNA-proximal;MI0022837	Map4k2	3.15101	3.10045	3.1099	3.98573
miRNA;MI0000684||noncoding_exon;ENSMUSG00000065594.1||proxintron;ENSMUSG00000033610.15	mmu-mir-107	5.35264	3.72849	18.5877	7.18736
miRNA;MI0000684||noncoding_exon;ENSMUSG00000065594.1||proxintron;ENSMUSG00000033610.15	mmu-mir-107	5.35264	3.72849	18.5877	7.18736
miRNA;MI0014048||noncoding_exon;ENSMUSG00000093234.1	mmu-mir-3085	3.82908	2.96295	6.02601	5.6638
proxintron;ENSMUSG00000033610.15||noncoding_exon;ENSMUSG00000065594.1||miRNA;MI0000684	mmu-mir-107	3.15101	2.96295	3.1099	3.98573
miRNA-proximal;MI0018048||noncoding_exon;ENSMUSG00000070167.1	Snora57	2.82908	5.59522	0	-1.54565
noncoding_exon;ENSMUSG00000070105.3||miRNA;MI0004639	mmu-mir-495	10.077	8.32752	400	11.9117
noncoding_exon;ENSMUSG00000070105.3||miRNA;MI0004639	mmu-mir-495	10.077	8.32752	400	11.9117
noncoding_exon;ENSMUSG00000098807.2||miRNA;MI0000400	mmu-mir-300	10.9072	9.46757	400	12.742
noncoding_exon;ENSMUSG00000098807.2||miRNA;MI0000400	mmu-mir-300	10.9072	9.46916	400	12.742
miRNA;MI0000400||noncoding_exon;ENSMUSG00000098807.2	mmu-mir-300	10.9072	9.46916	400	12.742
noncoding_exon;ENSMUSG00000065436.1||miRNA;MI0000627||distintron;ENSMUSG00000021262.15	mmu-mir-342	10.4327	9.01823	400	11.2674
miRNA;MI0000627||distintron;ENSMUSG00000021262.15||noncoding_exon;ENSMUSG00000065436.1	mmu-mir-342	10.4327	9.01823	400	11.2674
miRNA-proximal;MI0012528||miRNA;MI0001526||noncoding_exon;ENSMUSG00000070133.1	mmu-mir-434	9.90054	8.38922	400	11.7353
miRNA-proximal;MI0012528||noncoding_exon;ENSMUSG00000070133.1||miRNA;MI0001526	mmu-mir-434	9.90054	8.38922	400	11.7353
noncoding_exon;ENSMUSG00000070133.1||miRNA;MI0001526||miRNA-proximal;MI0012528	mmu-mir-434	9.90054	8.38922	400	11.7353
miRNA;MI0000162||noncoding_exon;ENSMUSG00000104858.1||miRNA-proximal;MI0012528	mmu-mir-136	9.52952	8.04616	400	10.3642
miRNA-proximal;MI0012528||noncoding_exon;ENSMUSG00000104858.1||miRNA;MI0000162	mmu-mir-136	9.52256	8.04616	400	10.3573
miRNA-proximal;MI0012528||noncoding_exon;ENSMUSG00000104858.1||miRNA;MI0000162	mmu-mir-136	9.5015	8.0204	400	10.3362
miRNA;MI0001525||noncoding_exon;ENSMUSG00000070072.1	mmu-mir-433	9.16893	7.64665	275.866	10.0037
noncoding_exon;ENSMUSG00000070072.1||miRNA;MI0001525	mmu-mir-433	9.16893	7.64665	275.866	10.0037
miRNA;MI0001525||noncoding_exon;ENSMUSG00000070072.1	mmu-mir-433	9.16893	7.64665	275.866	10.0037
noncoding_exon;ENSMUSG00000065429.1||miRNA;MI0000632||noncoding_proxintron;ENSMUSG00000048856.9	mmu-mir-345	8.63643	6.82093	191.604	10.4712
noncoding_exon;ENSMUSG00000065429.1||miRNA;MI0000632||noncoding_proxintron;ENSMUSG00000048856.9	mmu-mir-345	8.63643	6.82093	191.604	10.4712
noncoding_exon;ENSMUSG00000070076.2||miRNA;MI0000154	mmu-mir-127	9.557	8.34493	400	10.3917
miRNA;MI0000154||noncoding_exon;ENSMUSG00000070076.2	mmu-mir-127	9.557	8.34493	400	10.3917
noncoding_exon;ENSMUSG00000076451.1||miRNA;MI0004203||noncoding_exon;ENSMUSG00000021268.17	mmu-mir-770	8.9532	7.57176	400	7.78792
miRNA-proximal;MI0003534||miRNA;MI0000798||noncoding_exon;ENSMUSG00000098838.2	mmu-mir-381	8.8625	7.4548	224.432	10.6972
miRNA-proximal;MI0003534||miRNA;MI0000798||noncoding_exon;ENSMUSG00000098838.2	mmu-mir-381	8.8625	7.4548	224.432	10.6972
noncoding_exon;ENSMUSG00000098838.2||miRNA;MI0000798||miRNA-proximal;MI0003534	mmu-mir-381	8.8625	7.4548	224.432	10.6972
miRNA-proximal;MI0012528||miRNA;MI0001526||noncoding_exon;ENSMUSG00000070133.1	mmu-mir-434	8.85145	7.48651	220.65	9.68617
miRNA-proximal;MI0012528||noncoding_exon;ENSMUSG00000070133.1||miRNA;MI0001526	mmu-mir-434	8.85145	7.48651	220.65	9.68617
miRNA;MI0003520||noncoding_exon;ENSMUSG00000076063.1	mmu-mir-539	8.36046	6.73906	157.926	10.1952
miRNA;MI0003520||noncoding_exon;ENSMUSG00000076063.1	mmu-mir-539	8.36046	6.73906	157.926	10.1952
noncoding_exon;ENSMUSG00000076063.1||miRNA;MI0003520	mmu-mir-539	8.32892	6.71784	154.473	10.1636
distintron;ENSMUSG00000056553.14||miRNA;MI0000175||noncoding_exon;ENSMUSG00000065538.1	mmu-mir-153	8.97882	7.82093	243.443	10.8135
noncoding_exon;ENSMUSG00000065538.1||distintron;ENSMUSG00000056553.14||miRNA;MI0000175	mmu-mir-153	8.97882	7.82093	243.443	10.8135
noncoding_exon;ENSMUSG00000076219.1||miRNA;MI0003534||miRNA-proximal;MI0000798	mmu-mir-487b	8.25534	6.77031	144.828	9.09007
miRNA-proximal;MI0000798||miRNA;MI0003534||noncoding_exon;ENSMUSG00000076219.1	mmu-mir-487b	8.25534	6.77031	144.828	9.09007
miRNA;MI0000176||noncoding_distintron;ENSMUSG00000097391.8||noncoding_exon;ENSMUSG00000065448.2	mmu-mir-154	8.77159	7.65225	210.608	10.6063
noncoding_exon;ENSMUSG00000065448.2||noncoding_distintron;ENSMUSG00000097391.8||miRNA;MI0000176	mmu-mir-154	8.77159	7.65225	210.608	10.6063
miRNA;MI0000176||noncoding_distintron;ENSMUSG00000097391.8||noncoding_exon;ENSMUSG00000065448.2	mmu-mir-154	8.77159	7.65225	210.608	10.6063
noncoding_exon;ENSMUSG00000070128.3||noncoding_exon;ENSMUSG00000097391.8||miRNA-proximal;MI0004134||miRNA;MI0003492	mmu-mir-485	7.75981	6.16459	103.571	9.59454
miRNA;MI0004171||noncoding_exon;ENSMUSG00000076313.1||miRNA-proximal;MI0003518||miRNA-proximal;MI0000615	mmu-mir-665	7.41404	5.54791	81.169	9.24876
miRNA-proximal;MI0000615||miRNA-proximal;MI0003518||noncoding_exon;ENSMUSG00000076313.1||miRNA;MI0004171	mmu-mir-665	7.41404	5.54791	81.169	9.24876
miRNA;MI0003492||miRNA-proximal;MI0004134||noncoding_exon;ENSMUSG00000097391.8||noncoding_exon;ENSMUSG00000070128.3	mmu-mir-485	7.74794	6.16459	102.709	9.58267
miRNA-proximal;MI0003492||noncoding_exon;ENSMUSG00000099236.2||noncoding_3ss;ENSMUSG00000097391.8||miRNA;MI0004134	mmu-mir-668	6.9376	4.64102	57.9399	8.77233
miRNA-proximal;MI0003492||noncoding_5ss;ENSMUSG00000097391.8||miRNA;MI0004134||noncoding_exon;ENSMUSG00000099236.2	mmu-mir-668	6.9376	4.68542	57.9399	8.77233
miRNA;MI0004553||noncoding_exon;ENSMUSG00000076272.1||miRNA-proximal;MI0003519	mmu-mir-666	7.557	6.01606	89.7823	9.39172
miRNA-proximal;MI0003519||noncoding_exon;ENSMUSG00000076272.1||miRNA;MI0004553	mmu-mir-666	7.557	6.01606	89.7823	9.39172
miRNA;MI0004553||miRNA-proximal;MI0003519||noncoding_exon;ENSMUSG00000076272.1	mmu-mir-666	7.557	6.01606	89.7823	9.39172
noncoding_exon;ENSMUSG00000021268.17||miRNA-proximal;MI0004203	Meg3	5.91654	2.64102	20.7954	3.05083
miRNA;MI0003519||miRNA-proximal;MI0004553||noncoding_exon;ENSMUSG00000076241.2	mmu-mir-543	6.85145	4.96295	54.5032	8.68617
noncoding_exon;ENSMUSG00000076241.2||miRNA-proximal;MI0004553||miRNA;MI0003519	mmu-mir-543	6.85145	4.96295	54.5032	8.68617
miRNA-proximal;MI0003518||miRNA-proximal;MI0004171||noncoding_exon;ENSMUSG00000065526.4||miRNA;MI0000615	mmu-mir-337	7.35264	6.11676	76.1157	8.18736
noncoding_exon;ENSMUSG00000065526.4||miRNA;MI0000615||miRNA-proximal;MI0003518||miRNA-proximal;MI0004171	mmu-mir-337	7.35264	6.13288	76.1157	8.18736
miRNA-proximal;MI0004129||miRNA-proximal;MI0006305||noncoding_exon;ENSMUSG00000065617.1||miRNA;MI0000592	mmu-mir-323	6.557	4.99858	44.2034	8.39172
miRNA;MI0000592||miRNA-proximal;MI0004129||miRNA-proximal;MI0006305||noncoding_exon;ENSMUSG00000065617.1	mmu-mir-323	6.557	4.99858	44.2034	8.39172
noncoding_exon;ENSMUSG00000065497.1||miRNA-proximal;MI0001164||noncoding_exon;ENSMUSG00000097391.8||miRNA-proximal;MI0003535||miRNA;MI0001161	mmu-mir-410	7.20412	6.05041	69.9789	9.03884
noncoding_proxintron;ENSMUSG00000097391.8||noncoding_exon;ENSMUSG00000076052.1||miRNA;MI0003521	mmu-mir-541	7.18663	6.03334	69.1185	9.02135
miRNA;MI0001161||miRNA-proximal;MI0003535||noncoding_exon;ENSMUSG00000097391.8||miRNA-proximal;MI0001164||noncoding_exon;ENSMUSG00000065497.1	mmu-mir-410	7.20412	6.06729	69.9789	9.03884
miRNA-proximal;MI0001164||noncoding_exon;ENSMUSG00000097391.8||miRNA;MI0001161||miRNA-proximal;MI0003535||noncoding_exon;ENSMUSG00000065497.1	mmu-mir-410	7.20412	6.06729	69.9789	9.03884
noncoding_exon;ENSMUSG00000070080.1||miRNA;MI0001524	mmu-mir-431	6.63643	5.22599	46.7766	8.47116
noncoding_exon;ENSMUSG00000070080.1||miRNA;MI0001524	mmu-mir-431	6.63643	5.22599	46.7766	8.47116
noncoding_proxintron;ENSMUSG00000097391.8||noncoding_exon;ENSMUSG00000076052.1||miRNA;MI0003521	mmu-mir-541	7.07701	5.96295	63.9576	8.91173
noncoding_exon;ENSMUSG00000070136.1||noncoding_proxintron;ENSMUSG00000097391.8||miRNA;MI0004589	mmu-mir-496a	5.82908	3.88895	26.24	7.6638
noncoding_exon;ENSMUSG00000065561.2||miRNA;MI0003535||miRNA-proximal;MI0001161||miRNA-proximal;MI0001160||noncoding_5ss;ENSMUSG00000097391.8||miRNA-proximal;MI0001164	mmu-mir-369	5.999	4.28488	29.6527	7.83373
miRNA-proximal;MI0001160||miRNA-proximal;MI0001164||noncoding_5ss;ENSMUSG00000097391.8||miRNA;MI0003535||noncoding_exon;ENSMUSG00000065561.2||miRNA-proximal;MI0001161	mmu-mir-369	5.999	4.28488	29.6527	7.83373
miRNA-proximal;MI0000399||noncoding_exon;ENSMUSG00000065477.3||miRNA;MI0001163	mmu-mir-411	6.66197	5.44838	47.6347	8.49669
miRNA;MI0001163||miRNA-proximal;MI0000399||noncoding_exon;ENSMUSG00000065477.3	mmu-mir-411	6.66197	5.44838	47.6347	8.49669
noncoding_exon;ENSMUSG00000065498.4||miRNA;MI0000796	mmu-mir-379	6.44379	5.19561	40.7745	8.27851
noncoding_exon;ENSMUSG00000065498.4||miRNA;MI0000796	mmu-mir-379	6.44379	5.19561	40.7745	8.27851
miRNA;MI0001524||noncoding_exon;ENSMUSG00000070080.1	mmu-mir-431	5.95836	4.44838	28.799	7.79309
miRNA;MI0004196||noncoding_exon;ENSMUSG00000076396.1	mmu-mir-667	6.07701	4.72849	31.361	7.91173
miRNA;MI0004196||noncoding_exon;ENSMUSG00000076396.1	mmu-mir-667	6.07701	4.72849	31.361	7.91173
miRNA-proximal;MI0000399||noncoding_exon;ENSMUSG00000065477.3||miRNA;MI0001163	mmu-mir-411	6.03853	4.68542	30.5067	7.87326
miRNA-proximal;MI0000399||noncoding_exon;ENSMUSG00000065477.3||miRNA;MI0001163	mmu-mir-411	6.03853	4.68542	30.5067	7.87326
miRNA-proximal;MI0001164||noncoding_proxintron;ENSMUSG00000097391.8||miRNA;MI0001160||miRNA-proximal;MI0001161||miRNA-proximal;MI0003535||noncoding_exon;ENSMUSG00000105849.1	mmu-mir-409	5.41404	3.64102	19.4356	7.24876
miRNA-proximal;MI0004129||miRNA;MI0006305||noncoding_exon;ENSMUSG00000080687.1||miRNA-proximal;MI0000592	mmu-mir-1197	4.999	2.81095	14.3607	6.83373
miRNA-proximal;MI0000799||noncoding_exon;ENSMUSG00000065426.3||miRNA;MI0000160||noncoding_exon;ENSMUSG00000097391.8	mmu-mir-134	6.18663	4.99858	32.6551	7.02135
miRNA;MI0000605||noncoding_exon;ENSMUSG00000065577.1	mmu-mir-329	5.07701	3.10045	15.2042	6.91173
noncoding_exon;ENSMUSG00000065577.1||miRNA;MI0000605	mmu-mir-329	5.07701	3.10045	15.2042	6.91173
noncoding_exon;ENSMUSG00000099165.1||CDS;ENSMUSG00000072825.11||miRNA;MI0022787	mmu-mir-6940	4.15101	0.641023	7.67128	5.98573
miRNA-proximal;MI0000592||noncoding_exon;ENSMUSG00000076459.1||miRNA;MI0004129||miRNA-proximal;MI0006305	mmu-mir-758	7.15101	6.36894	67.3979	8.98573
miRNA-proximal;MI0000592||miRNA-proximal;MI0006305||miRNA;MI0004129||noncoding_exon;ENSMUSG00000076459.1	mmu-mir-758	7.15101	6.36894	67.3979	8.98573
noncoding_distintron;ENSMUSG00000097391.8||noncoding_exon;ENSMUSG00000065448.2||miRNA;MI0000176	mmu-mir-154	5.95836	4.72849	28.799	7.79309
noncoding_exon;ENSMUSG00000065438.2||noncoding_exon;ENSMUSG00000097391.8||miRNA;MI0000794	mmu-mir-377	5.95836	4.72849	28.799	7.79309
miRNA;MI0000794||noncoding_exon;ENSMUSG00000097391.8||noncoding_exon;ENSMUSG00000065438.2	mmu-mir-377	5.95836	4.72849	28.799	7.79309
miRNA-proximal;MI0001160||miRNA-proximal;MI0001164||noncoding_5ss;ENSMUSG00000097391.8||miRNA;MI0003535||noncoding_exon;ENSMUSG00000065561.2||miRNA-proximal;MI0001161	mmu-mir-369	6.2214	5.19561	34.7809	8.05612
miRNA-proximal;MI0001160||miRNA-proximal;MI0001164||noncoding_5ss;ENSMUSG00000097391.8||noncoding_exon;ENSMUSG00000065561.2||miRNA;MI0003535||miRNA-proximal;MI0001161	mmu-mir-369	6.2214	5.19561	34.7809	8.05612
miRNA;MI0000627||distintron;ENSMUSG00000021262.15||noncoding_exon;ENSMUSG00000065436.1	mmu-mir-342	5.2214	3.64102	16.8941	7.05612
miRNA;MI0000799||noncoding_3ss;ENSMUSG00000097391.8||miRNA-proximal;MI0000160||noncoding_exon;ENSMUSG00000065428.4	mmu-mir-382	6.71172	5.92643	47.9293	7.54645
miRNA;MI0000799||miRNA-proximal;MI0000160||noncoding_3ss;ENSMUSG00000097391.8||noncoding_exon;ENSMUSG00000065428.4	mmu-mir-382	6.71172	5.92643	47.9293	7.54645
miRNA;MI0003518||miRNA-proximal;MI0004171||noncoding_exon;ENSMUSG00000072900.2||miRNA-proximal;MI0000615	mmu-mir-540	5.41404	4.10045	19.4356	7.24876
noncoding_exon;ENSMUSG00000105853.1||miRNA;MI0001162||miRNA-proximal;MI0005520||miRNA-proximal;MI0000793	mmu-mir-376b	5.41404	4.10045	19.4356	7.24876
miRNA-proximal;MI0000793||miRNA-proximal;MI0005520||miRNA;MI0001162||noncoding_exon;ENSMUSG00000105853.1	mmu-mir-376b	5.41404	4.10045	19.4356	7.24876
noncoding_exon;ENSMUSG00000076316.1||miRNA;MI0004601	mmu-mir-673	5.35264	4.03334	18.5877	7.18736
noncoding_exon;ENSMUSG00000076451.1||miRNA;MI0004203||noncoding_exon;ENSMUSG00000021268.17	mmu-mir-770	5.78327	4.81095	22.3583	5.618
miRNA-proximal;MI0001161||miRNA-proximal;MI0003535||noncoding_3ss;ENSMUSG00000097391.8||miRNA;MI0001164||noncoding_exon;ENSMUSG00000065570.1||miRNA-proximal;MI0001160	mmu-mir-412	4.28851	2.64102	8.49953	6.12323
miRNA-proximal;MI0001164||noncoding_proxintron;ENSMUSG00000097391.8||miRNA;MI0001160||miRNA-proximal;MI0003535||noncoding_exon;ENSMUSG00000105849.1	mmu-mir-409	5.28851	4.34146	17.7405	7.12323
miRNA-proximal;MI0005520||miRNA;MI0001162||noncoding_exon;ENSMUSG00000105853.1||miRNA-proximal;MI0000793	mmu-mir-376b	5.58397	4.77031	21.9833	7.41869
miRNA-proximal;MI0000793||noncoding_exon;ENSMUSG00000105853.1||miRNA-proximal;MI0005520||miRNA;MI0001162	mmu-mir-376b	5.58397	4.77031	21.9833	7.41869
miRNA-proximal;MI0001161||miRNA-proximal;MI0003535||noncoding_exon;ENSMUSG00000097391.8||miRNA;MI0001164||noncoding_exon;ENSMUSG00000065570.1||miRNA-proximal;MI0001160	mmu-mir-412	4.63643	3.72849	11.0003	6.47116
miRNA;MI0004134||noncoding_5ss;ENSMUSG00000097391.8||noncoding_exon;ENSMUSG00000099236.2||miRNA-proximal;MI0003492	mmu-mir-668	5.95836	5.499	27.5935	6.79309
miRNA-proximal;MI0003492||miRNA;MI0004134||noncoding_exon;ENSMUSG00000097391.8||noncoding_exon;ENSMUSG00000099236.2	mmu-mir-668	5.95836	5.499	26.5526	6.20812
miRNA;MI0000605||noncoding_exon;ENSMUSG00000065577.1	mmu-mir-329	5.63643	5.16459	22.8337	7.47116
noncoding_exon;ENSMUSG00000065577.1||miRNA;MI0000605	mmu-mir-329	5.63643	5.16459	22.8337	7.47116
noncoding_exon;ENSMUSG00000070141.2||miRNA-proximal;MI0004638||miRNA;MI0003532||miRNA-proximal;MI0006298	mmu-mir-494	3.999	3.44838	6.84653	5.83373
noncoding_exon;ENSMUSG00000065433.1||miRNA;MI0001165||noncoding_distintron;ENSMUSG00000097451.10	mmu-mir-370	3.41404	3.54791	4.40198	5.24876
noncoding_exon;ENSMUSG00000070101.1||miRNA;MI0000625||noncoding_distintron;ENSMUSG00000097451.10||miRNA-proximal;MI0006290	mmu-mir-341	2.82908	3.54791	2.81325	4.6638
noncoding_exon;ENSMUSG00000021268.17||miRNA-proximal;MI0008321	Meg3	4.41404	5.42238	0	-1.59044
noncoding_proxintron;ENSMUSG00000113722.1||miRNA-proximal;MI0014031||noncoding_exon;ENSMUSG00000088789.1	Scarna13	4.15101	4.64102	0	-1.66532
noncoding_exon;ENSMUSG00000088789.1||miRNA-proximal;MI0014031||noncoding_proxintron;ENSMUSG00000113722.1	Scarna13	3.41404	4.34146	1.68468	1.78933
noncoding_exon;ENSMUSG00000064938.1||noncoding_exon;ENSMUSG00000100306.1||distintron;ENSMUSG00000079036.10||noncoding_exon;ENSMUSG00000105428.1||miRNA;MI0014030	mmu-mir-3068	4.28851	6.95391	0	-1.51339
proxintron;ENSMUSG00000045672.15||miRNA;MI0004679||noncoding_exon;ENSMUSG00000070102.1	mmu-mir-455	6.85145	5.42238	54.5032	8.68617
proxintron;ENSMUSG00000045672.15||noncoding_exon;ENSMUSG00000070102.1||miRNA;MI0004679	mmu-mir-455	6.85145	5.42238	54.5032	8.68617
distintron;ENSMUSG00000028576.12||miRNA;MI0005549||noncoding_exon;ENSMUSG00000077921.1	mmu-mir-872	5.68706	3.34146	23.6846	7.52178
miRNA;MI0005549||noncoding_exon;ENSMUSG00000077921.1||distintron;ENSMUSG00000028576.12	mmu-mir-872	5.68706	3.34146	23.6846	7.52178
distintron;ENSMUSG00000028576.12||noncoding_exon;ENSMUSG00000077921.1||miRNA;MI0005549	mmu-mir-872	6.35264	4.81095	38.2046	8.18736
noncoding_exon;ENSMUSG00000077921.1||miRNA;MI0005549||distintron;ENSMUSG00000028576.12	mmu-mir-872	6.35264	4.81095	38.2046	8.18736
miRNA;MI0000584||noncoding_exon;ENSMUSG00000065493.1	mmu-mir-34a	4.52952	3.10045	10.1644	6.36424
distintron;ENSMUSG00000032897.17||noncoding_exon;ENSMUSG00000065409.1||miRNA;MI0000259	mmu-mir-30e	9.82626	8.39925	400	11.661
distintron;ENSMUSG00000032897.17||miRNA;MI0000259||noncoding_exon;ENSMUSG00000065409.1	mmu-mir-30e	9.82626	8.39925	400	11.661
distintron;ENSMUSG00000029074.14||noncoding_exon;ENSMUSG00000065427.1||noncoding_exon;ENSMUSG00000086549.1||miRNA;MI0001642	mmu-mir-429	8.1237	5.03334	133.759	9.95842
noncoding_exon;ENSMUSG00000086549.1||miRNA;MI0001642||distintron;ENSMUSG00000029074.14||noncoding_exon;ENSMUSG00000065427.1	mmu-mir-429	8.1237	5.03334	133.759	9.95842
noncoding_exon;ENSMUSG00000086549.1||miRNA;MI0001642||distintron;ENSMUSG00000029074.14||noncoding_exon;ENSMUSG00000065427.1	mmu-mir-429	8.09586	4.99858	131.171	9.93059
noncoding_exon;ENSMUSG00000086782.2||miRNA;MI0000148||noncoding_exon;ENSMUSG00000065451.1	mmu-mir-101a	9.26787	7.65783	297.897	11.1026
miRNA;MI0000148||noncoding_exon;ENSMUSG00000065451.1||noncoding_exon;ENSMUSG00000086782.2	mmu-mir-101a	9.26787	7.65783	297.897	11.1026
miRNA;MI0000148||noncoding_exon;ENSMUSG00000065451.1||noncoding_exon;ENSMUSG00000086782.2	mmu-mir-101a	9.26371	7.65783	297.032	11.0984
noncoding_exon;ENSMUSG00000065400.1||distintron;ENSMUSG00000029074.14||miRNA;MI0000554||noncoding_distintron;ENSMUSG00000086549.1	mmu-mir-200a	7.59726	3.64102	92.3671	9.43199
noncoding_distintron;ENSMUSG00000086549.1||noncoding_exon;ENSMUSG00000065400.1||distintron;ENSMUSG00000029074.14||miRNA;MI0000554	mmu-mir-200a	7.59726	3.64102	92.3671	9.43199
noncoding_exon;ENSMUSG00000065549.3||noncoding_distintron;ENSMUSG00000086549.1||distintron;ENSMUSG00000029074.14||miRNA;MI0000243	mmu-mir-200b	7.557	4.03334	89.7823	9.39172
distintron;ENSMUSG00000029074.14||miRNA;MI0000243||noncoding_exon;ENSMUSG00000065549.3||noncoding_distintron;ENSMUSG00000086549.1	mmu-mir-200b	7.557	4.03334	89.7823	9.39172
distintron;ENSMUSG00000032897.17||miRNA;MI0000547||noncoding_exon;ENSMUSG00000065490.1	mmu-mir-30c-1	5.82908	2.96295	26.24	7.6638
miRNA;MI0000691||noncoding_exon;ENSMUSG00000065544.1||distintron;ENSMUSG00000055296.14	mmu-mir-32	6.5015	4.64102	42.4886	8.33623
miRNA;MI0000691||noncoding_exon;ENSMUSG00000065544.1||distintron;ENSMUSG00000055296.14	mmu-mir-32	6.5015	4.64102	42.4886	8.33623
miRNA;MI0000259||noncoding_exon;ENSMUSG00000065409.1||distintron;ENSMUSG00000032897.17	mmu-mir-30e	6.2214	4.77031	34.7809	8.05612
miRNA;MI0000579||noncoding_exon;ENSMUSG00000065408.1	mmu-mir-31	5.52952	3.64102	21.1335	7.36424
noncoding_exon;ENSMUSG00000076123.1||CDS;ENSMUSG00000059713.12||miRNA;MI0004684	mmu-mir-700	4.73597	2.44838	9.63173	4.57069
miRNA;MI0000148||noncoding_exon;ENSMUSG00000065451.1||noncoding_exon;ENSMUSG00000086782.2	mmu-mir-101a	4.28851	1.64102	8.49953	6.12323
distintron;ENSMUSG00000045083.14||noncoding_exon;ENSMUSG00000078057.1||miRNA;MI0005550	mmu-mir-873a	6.11448	5.10045	30.9658	6.9492
distintron;ENSMUSG00000045083.14||miRNA;MI0005550||noncoding_exon;ENSMUSG00000078057.1	mmu-mir-873a	6.11448	5.10045	30.9658	6.9492
noncoding_exon;ENSMUSG00000076123.1||miRNA;MI0004684||3ss;ENSMUSG00000059713.12	mmu-mir-700	5.78327	4.77031	25.3877	7.618
miRNA;MI0005550||noncoding_exon;ENSMUSG00000078057.1||distintron;ENSMUSG00000045083.14	mmu-mir-873a	3.82908	3.44838	6.02601	5.6638
noncoding_exon;ENSMUSG00000093073.1||noncoding_exon;ENSMUSG00000100252.6||miRNA;MI0000717	mmu-mir-124-2	9.8206	6.80089	400	10.6553
noncoding_exon;ENSMUSG00000093073.1||noncoding_exon;ENSMUSG00000100252.6||miRNA;MI0000717	mmu-mir-124-2	9.82626	6.81095	400	10.661
proxintron;ENSMUSG00000034349.14||noncoding_exon;ENSMUSG00000065606.1||miRNA-proximal;MI0000140||miRNA;MI0000566	mmu-mir-16-2	8.999	6.53584	246.9	10.8337
miRNA;MI0000566||proxintron;ENSMUSG00000034349.14||noncoding_exon;ENSMUSG00000065606.1||miRNA-proximal;MI0000140	mmu-mir-16-2	9.004	6.55989	247.764	10.8387
noncoding_exon;ENSMUSG00000065606.1||miRNA-proximal;MI0000140||proxintron;ENSMUSG00000034349.14||miRNA;MI0000566	mmu-mir-16-2	9.004	6.55989	247.764	10.8387
miRNA;MI0000163||noncoding_exon;ENSMUSG00000065569.2||noncoding_exon;ENSMUSG00000097311.7	mmu-mir-137	9.40651	7.85534	400	9.65627
noncoding_exon;ENSMUSG00000097311.7||noncoding_exon;ENSMUSG00000065569.2||miRNA;MI0000163	mmu-mir-137	9.40272	7.85048	323.005	9.65249
miRNA-proximal;MI0000566||proxintron;ENSMUSG00000034349.14||miRNA;MI0000140||noncoding_exon;ENSMUSG00000065580.2	mmu-mir-15b	8.8347	7.31345	220.112	10.6694
noncoding_exon;ENSMUSG00000065580.2||miRNA;MI0000140||proxintron;ENSMUSG00000034349.14||miRNA-proximal;MI0000566	mmu-mir-15b	8.8347	7.31345	220.112	10.6694
miRNA-proximal;MI0000566||noncoding_exon;ENSMUSG00000065580.2||miRNA;MI0000140||proxintron;ENSMUSG00000034349.14	mmu-mir-15b	8.8347	7.31345	220.112	10.6694
distintron;ENSMUSG00000063600.14||noncoding_exon;ENSMUSG00000076120.1||miRNA;MI0004131	mmu-mir-551b	8.08647	6.8407	130.308	9.92119
miRNA;MI0000720||noncoding_exon;ENSMUSG00000106493.1||noncoding_distintron;ENSMUSG00000097156.7||miRNA-proximal;MI0014086	mmu-mir-9-1	5.47293	2.44838	20.2842	7.30766
miRNA-proximal;MI0014086||noncoding_distintron;ENSMUSG00000097156.7||noncoding_exon;ENSMUSG00000106493.1||miRNA;MI0000720	mmu-mir-9-1	5.47293	2.44838	20.2842	7.30766
miRNA;MI0000228||noncoding_exon;ENSMUSG00000065431.1||distintron;ENSMUSG00000028180.18	mmu-mir-186	7.23847	6.01606	71.6998	9.07319
distintron;ENSMUSG00000028180.18||miRNA;MI0000228||noncoding_exon;ENSMUSG00000065431.1	mmu-mir-186	7.23847	6.01606	71.6998	9.07319
noncoding_exon;ENSMUSG00000106493.1||miRNA;MI0000720||miRNA-proximal;MI0014086||noncoding_distintron;ENSMUSG00000097156.7	mmu-mir-9-1	4.52952	1.22599	10.1644	6.36424
miRNA-proximal;MI0000566||noncoding_exon;ENSMUSG00000065580.2||miRNA;MI0000140||proxintron;ENSMUSG00000034349.14	mmu-mir-15b	4.999	3.44838	14.3607	6.83373
miRNA;MI0005521||noncoding_exon;ENSMUSG00000076255.2	mmu-mir-92b	7.13286	6.31345	66.5377	8.96758
noncoding_exon;ENSMUSG00000076255.2||miRNA;MI0005521	mmu-mir-92b	7.13286	6.31345	66.5377	8.96758
miRNA;MI0000578||noncoding_exon;ENSMUSG00000065444.1||miRNA-proximal;MI0000571||miRNA-proximal;MI0000572	mmu-mir-27a	10.0699	8.33451	400	11.9046
noncoding_exon;ENSMUSG00000065444.1||miRNA-proximal;MI0000571||miRNA-proximal;MI0000572||miRNA;MI0000578	mmu-mir-27a	10.0699	8.33451	400	11.9046
noncoding_exon;ENSMUSG00000065444.1||miRNA-proximal;MI0000571||miRNA-proximal;MI0000572||miRNA;MI0000578	mmu-mir-27a	10.0699	8.33451	400	11.9046
miRNA-proximal;MI0000578||noncoding_exon;ENSMUSG00000065611.1||miRNA;MI0000571||miRNA-proximal;MI0000572	mmu-mir-23a	8.557	7.09223	181.24	10.3917
noncoding_exon;ENSMUSG00000065611.1||miRNA;MI0000571||miRNA-proximal;MI0000572||miRNA-proximal;MI0000578	mmu-mir-23a	8.557	7.09223	181.24	10.3917
miRNA;MI0000165||distintron;ENSMUSG00000031930.11||noncoding_exon;ENSMUSG00000065439.1	mmu-mir-140	6.91654	4.88895	57.0806	8.75127
noncoding_exon;ENSMUSG00000065439.1||distintron;ENSMUSG00000031930.11||miRNA;MI0000165	mmu-mir-140	6.91654	4.88895	57.0806	8.75127
noncoding_exon;ENSMUSG00000065512.3||noncoding_exon;ENSMUSG00000110710.1||miRNA;MI0000164	mmu-mir-138-2	6.25534	4.03334	35.6365	8.09007
noncoding_exon;ENSMUSG00000065512.3||noncoding_exon;ENSMUSG00000110710.1||miRNA;MI0000164	mmu-mir-138-2	6.25534	4.22599	35.6365	8.09007
noncoding_exon;ENSMUSG00000065439.1||distintron;ENSMUSG00000031930.11||miRNA;MI0000165	mmu-mir-140	7.0189	5.66339	61.3781	8.85363
noncoding_exon;ENSMUSG00000065439.1||miRNA;MI0000165||distintron;ENSMUSG00000031930.11	mmu-mir-140	7.0189	5.66339	61.3781	8.85363
noncoding_exon;ENSMUSG00000065483.2||noncoding_distintron;ENSMUSG00000056155.6||miRNA-proximal;MI0005450||miRNA;MI0000724	mmu-mir-181c	9.56379	8.0419	400	10.3985
noncoding_distintron;ENSMUSG00000056155.6||miRNA;MI0005450||miRNA-proximal;MI0000724||noncoding_exon;ENSMUSG00000076338.1	mmu-mir-181d	8.31289	7.10045	152.746	10.1476
noncoding_exon;ENSMUSG00000070130.1||miRNA;MI0000603	mmu-mir-328	7.52952	6.31345	88.0593	9.36424
noncoding_exon;ENSMUSG00000070130.1||miRNA;MI0000603	mmu-mir-328	7.52952	6.31345	88.0593	9.36424
distintron;ENSMUSG00000039539.13||miRNA;MI0000800||noncoding_exon;ENSMUSG00000065457.3	mmu-mir-383	6.78327	5.77031	51.9266	8.618
miRNA;MI0024994||CDS;ENSMUSG00000040459.11||noncoding_exon;ENSMUSG00000098917.1	mmu-mir-7654	5.73597	4.64102	3.49727	1.11126
miRNA;MI0014103||noncoding_exon;ENSMUSG00000106471.1||noncoding_proxintron;ENSMUSG00000086741.1	mmu-mir-486b	4.15101	2.81095	7.67128	5.98573
CDS;ENSMUSG00000002341.8||miRNA-proximal;MI0022915	Ncan	4.15101	3.10045	4.47164	2.98573
miRNA-proximal;MI0024994||CDS;ENSMUSG00000040459.11	Arglu1	4.82908	4.16459	0	-0.218841
5utr;ENSMUSG00000040459.11||miRNA-proximal;MI0024994	Arglu1	4.28851	3.88895	6.16963	3.80131
miRNA-proximal;MI0024994||5utr;ENSMUSG00000040459.11	Arglu1	4.28851	4.68542	5.42237	3.31588
noncoding_exon;ENSMUSG00000077563.1||miRNA-proximal;MI0022916||5ss;ENSMUSG00000045128.9	Snora68	4.73597	5.98087	0	-2.05136
miRNA-proximal;MI0000168||noncoding_exon;ENSMUSG00000070065.1||miRNA;MI0001730	mmu-mir-451a	10.2511	8.50211	400	12.0859
miRNA;MI0000401||distintron;ENSMUSG00000020492.11||noncoding_exon;ENSMUSG00000065589.1	mmu-mir-301a	10.6556	9.1508	400	12.4904
miRNA;MI0000401||distintron;ENSMUSG00000020492.11||noncoding_exon;ENSMUSG00000065589.1	mmu-mir-301a	10.6556	9.1508	400	12.4904
miRNA;MI0000167||noncoding_exon;ENSMUSG00000105196.1||noncoding_proxintron;ENSMUSG00000084796.1	mmu-mir-142a	8.45113	6.51139	168.287	10.2859
miRNA;MI0000167||noncoding_proxintron;ENSMUSG00000084796.1||noncoding_exon;ENSMUSG00000105196.1	mmu-mir-142a	8.45113	6.51139	168.287	10.2859
3utr;ENSMUSG00000020888.16||miRNA;MI0000595||noncoding_exon;ENSMUSG00000065534.1	mmu-mir-324	8.70559	6.99858	201.106	10.5403
miRNA;MI0000595||noncoding_exon;ENSMUSG00000065534.1||3utr;ENSMUSG00000020888.16	mmu-mir-324	8.70559	6.99858	201.106	10.5403
3utr;ENSMUSG00000020888.16||miRNA;MI0000595||noncoding_exon;ENSMUSG00000065534.1	mmu-mir-324	8.69944	6.98975	200.242	10.5342
noncoding_exon;ENSMUSG00000065401.1||miRNA;MI0000168||miRNA-proximal;MI0001730	mmu-mir-144	7.82908	5.66339	108.744	9.6638
miRNA-proximal;MI0001730||miRNA;MI0000168||noncoding_exon;ENSMUSG00000065401.1	mmu-mir-144	7.82908	5.66339	108.744	9.6638
noncoding_proxintron;ENSMUSG00000085609.1||noncoding_exon;ENSMUSG00000065537.2||miRNA-proximal;MI0000696||miRNA;MI0000158	mmu-mir-132	8.66197	7.51139	195.059	10.4967
miRNA;MI0000158||noncoding_proxintron;ENSMUSG00000085609.1||noncoding_exon;ENSMUSG00000065537.2||miRNA-proximal;MI0000696	mmu-mir-132	8.66197	7.51139	195.059	10.4967
miRNA-proximal;MI0000237||miRNA;MI0004636||noncoding_exon;ENSMUSG00000105220.1	mmu-mir-497a	6.73597	4.16459	50.2095	8.57069
miRNA;MI0000595||noncoding_exon;ENSMUSG00000065534.1||3utr;ENSMUSG00000020888.16	mmu-mir-324	7.48729	5.81095	85.4751	9.32201
noncoding_exon;ENSMUSG00000065534.1||miRNA;MI0000595||3utr;ENSMUSG00000020888.16	mmu-mir-324	7.48729	5.81095	85.4751	9.32201
miRNA;MI0000237||miRNA-proximal;MI0004636||noncoding_exon;ENSMUSG00000065411.2	mmu-mir-195a	6.82908	5.03334	53.6442	8.6638
noncoding_exon;ENSMUSG00000065411.2||miRNA;MI0000237||miRNA-proximal;MI0004636	mmu-mir-195a	6.82908	5.03334	53.6442	8.6638
miRNA-proximal;MI0004636||miRNA;MI0000237||noncoding_exon;ENSMUSG00000065411.2	mmu-mir-195a	6.82908	5.03334	53.6442	8.6638
noncoding_exon;ENSMUSG00000065417.1||miRNA;MI0000623||distintron;ENSMUSG00000020376.16	mmu-mir-340	6.47293	4.99858	41.6315	8.30766
distintron;ENSMUSG00000020376.16||miRNA;MI0000623||noncoding_exon;ENSMUSG00000065417.1	mmu-mir-340	6.47293	4.99858	41.6315	8.30766
miRNA;MI0000174||proxintron;ENSMUSG00000018672.15||noncoding_exon;ENSMUSG00000065515.1	mmu-mir-152	6.66197	5.31345	47.6347	8.49669
miRNA;MI0000174||proxintron;ENSMUSG00000018672.15||noncoding_exon;ENSMUSG00000065515.1	mmu-mir-152	6.66197	5.31345	47.6347	8.49669
miRNA-proximal;MI0000158||noncoding_exon;ENSMUSG00000065590.1||noncoding_distintron;ENSMUSG00000085609.1||miRNA;MI0000696	mmu-mir-212	5.07701	2.96295	15.2042	6.91173
noncoding_exon;ENSMUSG00000065553.1||distintron;ENSMUSG00000018846.8||miRNA;MI0000587	mmu-mir-103-1	4.15101	1.64102	7.67128	5.98573
noncoding_exon;ENSMUSG00000065529.1||noncoding_exon;ENSMUSG00000085148.1||noncoding_exon;ENSMUSG00000038217.13||miRNA;MI0000570	mmu-mir-22	5.35264	4.03334	18.5877	7.18736
noncoding_exon;ENSMUSG00000065553.1||miRNA;MI0000587||distintron;ENSMUSG00000018846.8	mmu-mir-103-1	4.15101	1.96295	7.67128	5.98573
miRNA;MI0000701||distintron;ENSMUSG00000056427.10||noncoding_exon;ENSMUSG00000065583.1	mmu-mir-218-2	6.18663	5.57176	33.9256	8.02135
noncoding_exon;ENSMUSG00000065583.1||distintron;ENSMUSG00000056427.10||miRNA;MI0000701	mmu-mir-218-2	6.18663	5.57176	33.9256	8.02135
miRNA;MI0000699||noncoding_distintron;ENSMUSG00000085510.1||noncoding_exon;ENSMUSG00000065539.1	mmu-mir-216a	3.63643	3.44838	5.21071	5.47116
miRNA;MI0000685||noncoding_exon;ENSMUSG00000065519.1	mmu-mir-10a	4.41404	4.85048	9.33072	6.24876
3utr;ENSMUSG00000018171.9||noncoding_exon;ENSMUSG00000065455.1||miRNA;MI0000569	mmu-mir-21a	7.999	6.77031	122.543	9.83373
miRNA;MI0004124||noncoding_exon;ENSMUSG00000076460.1||proxintron;ENSMUSG00000033352.11	mmu-mir-744	6.999	5.25573	60.5184	8.83373
proxintron;ENSMUSG00000033352.11||miRNA;MI0004124||noncoding_exon;ENSMUSG00000076460.1	mmu-mir-744	6.999	5.25573	60.5184	8.83373
noncoding_exon;ENSMUSG00000065600.1||distintron;ENSMUSG00000025375.15||miRNA;MI0000619	mmu-mir-338	7.41404	6.03334	81.169	9.24876
noncoding_exon;ENSMUSG00000065600.1||distintron;ENSMUSG00000025375.15||miRNA;MI0000619	mmu-mir-338	7.41404	6.03334	81.169	9.24876
miRNA;MI0000170||noncoding_exon;ENSMUSG00000065601.1	mmu-mir-146a	6.25534	5.03334	35.6365	8.09007
miRNA;MI0000170||noncoding_exon;ENSMUSG00000065601.1	mmu-mir-146a	6.25534	5.03334	35.6365	8.09007
proxintron;ENSMUSG00000037958.13||miRNA;MI0004637||noncoding_exon;ENSMUSG00000065518.2	mmu-mir-423	4.52952	1.64102	10.1644	6.36424
noncoding_exon;ENSMUSG00000065600.1||distintron;ENSMUSG00000025375.15||miRNA;MI0000619	mmu-mir-338	4.52952	2.44838	10.1644	6.36424
CDS;ENSMUSG00000020719.14||miRNA-proximal;MI0014026	Ddx5	4.63643	4.16459	7.88284	3.88619
miRNA;MI0000559||noncoding_exon;ENSMUSG00000065557.3||noncoding_distintron;ENSMUSG00000090386.10	mmu-let-7c-1	10.376	8.75737	400	10.6257
noncoding_distintron;ENSMUSG00000090386.10||noncoding_exon;ENSMUSG00000065557.3||miRNA;MI0000559	mmu-let-7c-1	10.376	8.75737	400	10.6257
noncoding_exon;ENSMUSG00000065557.3||miRNA;MI0000559||noncoding_distintron;ENSMUSG00000090386.10	mmu-let-7c-1	10.3779	8.75996	400	10.6277
noncoding_distintron;ENSMUSG00000090386.10||noncoding_exon;ENSMUSG00000065530.1||miRNA;MI0000146	mmu-mir-99a	11.0555	10.0008	400	12.8902
noncoding_exon;ENSMUSG00000065530.1||noncoding_distintron;ENSMUSG00000090386.10||miRNA;MI0000146	mmu-mir-99a	11.0555	10.0008	400	12.8902
miRNA;MI0000146||noncoding_exon;ENSMUSG00000065530.1||noncoding_distintron;ENSMUSG00000090386.10	mmu-mir-99a	11.0263	9.98199	400	12.861
miRNA;MI0003491||noncoding_exon;ENSMUSG00000070074.1	mmu-mir-484	9.78908	8.53281	400	11.6238
miRNA;MI0003491||noncoding_exon;ENSMUSG00000070074.1	mmu-mir-484	9.78908	8.53281	400	11.6238
miRNA;MI0003491||noncoding_exon;ENSMUSG00000070074.1	mmu-mir-484	9.78327	8.53281	400	11.618
miRNA;MI0000152||noncoding_exon;ENSMUSG00000065472.1||noncoding_distintron;ENSMUSG00000090386.10	mmu-mir-125b-2	8.0189	5.77031	124.269	9.85363
noncoding_exon;ENSMUSG00000065472.1||miRNA;MI0000152||noncoding_distintron;ENSMUSG00000090386.10	mmu-mir-125b-2	8.0189	5.77031	124.269	9.85363
noncoding_exon;ENSMUSG00000065472.1||miRNA;MI0000152||noncoding_distintron;ENSMUSG00000090386.10	mmu-mir-125b-2	7.27202	5.90781	73.421	9.10675
noncoding_exon;ENSMUSG00000065472.1||miRNA;MI0000152||noncoding_distintron;ENSMUSG00000090386.10	mmu-mir-125b-2	7.27202	5.90781	73.421	9.10675
noncoding_exon;ENSMUSG00000076972.2||miRNA;MI0005484	mmu-mir-193b	6.28851	4.54791	36.4924	8.12323
miRNA;MI0005484||noncoding_exon;ENSMUSG00000076972.2	mmu-mir-193b	6.28851	4.54791	36.4924	8.12323
miRNA;MI0000690||distintron;ENSMUSG00000033306.15||noncoding_exon;ENSMUSG00000065494.1	mmu-mir-28a	4.28851	2.64102	8.49953	6.12323
noncoding_exon;ENSMUSG00000065464.2||distintron;ENSMUSG00000013539.14||miRNA;MI0000227	mmu-mir-185	7.39893	6.05041	80.3079	9.23366
miRNA;MI0022356||noncoding_exon;ENSMUSG00000098300.1||distintron;ENSMUSG00000047261.9	mmu-mir-6540	6.71172	5.06729	49.3511	8.54645
miRNA;MI0022356||noncoding_exon;ENSMUSG00000098300.1||distintron;ENSMUSG00000047261.9	mmu-mir-6540	6.71172	5.06729	49.3511	8.54645
distintron;ENSMUSG00000049916.12||miRNA;MI0004122||miRNA-proximal;MI0000408||noncoding_exon;ENSMUSG00000076288.1	mmu-mir-301b	7.30481	6.06729	75.1424	9.13954
miRNA-proximal;MI0000408||miRNA;MI0004122||distintron;ENSMUSG00000049916.12||noncoding_exon;ENSMUSG00000076288.1	mmu-mir-301b	7.30481	6.06729	75.1424	9.13954
miRNA-proximal;MI0004122||miRNA;MI0000408||proxintron;ENSMUSG00000049916.12||noncoding_exon;ENSMUSG00000065572.1	mmu-mir-130b	4.52952	2.64102	10.1644	6.36424
distintron;ENSMUSG00000051855.15||miRNA;MI0000817||noncoding_exon;ENSMUSG00000065501.1	mmu-mir-335	7.20412	5.34146	69.9789	9.03884
distintron;ENSMUSG00000051855.15||miRNA;MI0000817||noncoding_exon;ENSMUSG00000065501.1	mmu-mir-335	7.20412	5.34146	69.9789	9.03884
proxintron;ENSMUSG00000051855.15||miRNA;MI0000817||noncoding_exon;ENSMUSG00000065501.1	mmu-mir-335	6.47293	4.96295	41.6315	8.30766
noncoding_exon;ENSMUSG00000065501.1||proxintron;ENSMUSG00000051855.15||miRNA;MI0000817	mmu-mir-335	6.47293	4.96295	41.6315	8.30766
noncoding_exon;ENSMUSG00000076361.1||miRNA;MI0000224	mmu-mir-182	8.14196	5.16459	135.485	9.97669
noncoding_exon;ENSMUSG00000076361.1||miRNA;MI0000224	mmu-mir-182	8.14196	5.16459	135.485	9.97669
noncoding_exon;ENSMUSG00000065505.1||miRNA;MI0000550	mmu-mir-148a	8.71172	6.78057	201.97	10.5464
noncoding_exon;ENSMUSG00000065505.1||miRNA;MI0000550	mmu-mir-148a	8.71172	6.78057	201.97	10.5464
miRNA-proximal;MI0000694||noncoding_proxintron;ENSMUSG00000087327.1||noncoding_exon;ENSMUSG00000065474.1||noncoding_exon;ENSMUSG00000099609.1||miRNA;MI0000166	mmu-mir-141	7.41404	3.54791	81.169	9.24876
noncoding_proxintron;ENSMUSG00000087327.1||miRNA-proximal;MI0000694||noncoding_exon;ENSMUSG00000099609.1||noncoding_exon;ENSMUSG00000065474.1||miRNA;MI0000166	mmu-mir-141	7.41404	3.54791	81.169	9.24876
miRNA-proximal;MI0000166||miRNA;MI0000694||noncoding_exon;ENSMUSG00000065462.3||noncoding_proxintron;ENSMUSG00000087327.1	mmu-mir-200c	6.75981	1.96295	51.068	8.59454
noncoding_proxintron;ENSMUSG00000087327.1||miRNA;MI0000694||noncoding_exon;ENSMUSG00000065462.3||miRNA-proximal;MI0000166	mmu-mir-200c	6.75981	1.96295	51.068	8.59454
noncoding_exon;ENSMUSG00000065586.1||miRNA;MI0000583||miRNA-proximal;MI0000225	mmu-mir-96	6.38367	2.64102	39.0611	8.21839
miRNA;MI0000583||miRNA-proximal;MI0000225||noncoding_exon;ENSMUSG00000065586.1	mmu-mir-96	6.38367	2.64102	39.0611	8.21839
miRNA-proximal;MI0000143||miRNA;MI0000576||noncoding_exon;ENSMUSG00000065610.1	mmu-mir-29a	7.15101	5.16459	67.3979	8.98573
noncoding_exon;ENSMUSG00000065610.1||miRNA-proximal;MI0000143||miRNA;MI0000576	mmu-mir-29a	7.15101	5.16459	67.3979	8.98573
noncoding_exon;ENSMUSG00000076067.1||distintron;ENSMUSG00000024211.15||miRNA;MI0004127	mmu-mir-592	5.41404	3.64102	19.4356	7.24876
noncoding_exon;ENSMUSG00000065619.2||miRNA;MI0000225||miRNA-proximal;MI0000583	mmu-mir-183	4.15101	2.44838	7.67128	5.98573
noncoding_exon;ENSMUSG00000065479.2||miRNA;MI0000151||distintron;ENSMUSG00000080316.11||miRNA-proximal;MI0000561	mmu-mir-125a	12.1828	10.6212	400	12.4325
miRNA;MI0000151||distintron;ENSMUSG00000080316.11||miRNA-proximal;MI0000561||noncoding_exon;ENSMUSG00000065479.2	mmu-mir-125a	12.1828	10.6212	400	12.4325
miRNA;MI0000151||distintron;ENSMUSG00000080316.11||miRNA-proximal;MI0000561||noncoding_exon;ENSMUSG00000065479.2	mmu-mir-125a	12.1828	10.6212	400	12.4325
miRNA;MI0000147||miRNA-proximal;MI0000561||distintron;ENSMUSG00000080316.11||noncoding_exon;ENSMUSG00000065396.1	mmu-mir-99b	8.44379	7.25573	167.423	10.2785
noncoding_exon;ENSMUSG00000065396.1||distintron;ENSMUSG00000080316.11||miRNA-proximal;MI0000561||miRNA;MI0000147	mmu-mir-99b	8.44379	7.25573	167.423	10.2785
miRNA;MI0000730||noncoding_exon;ENSMUSG00000065491.1	mmu-mir-7b	5.58397	4.44838	21.9833	7.41869
noncoding_exon;ENSMUSG00000065491.1||miRNA;MI0000730	mmu-mir-7b	5.58397	4.44838	21.9833	7.41869
noncoding_exon;ENSMUSG00000065555.1||noncoding_exon;ENSMUSG00000092338.1||miRNA;MI0000702	mmu-mir-219a-1	6.85145	4.499	54.5032	8.68617
miRNA;MI0022813||noncoding_exon;ENSMUSG00000093202.2||CDS;ENSMUSG00000047507.12	mmu-mir-3547	4.73597	3.64102	11.8381	6.57069
CDS;ENSMUSG00000013236.17||miRNA-proximal;MI0022825	Ptprs	4.15101	4.34146	1.6637	1.34187
miRNA-proximal;MI0000141||miRNA-proximal;MI0000231||miRNA;MI0000142||distintron;ENSMUSG00000021458.17||noncoding_exon;ENSMUSG00000065475.2	mmu-mir-27b	7.557	4.88895	89.7823	9.39172
miRNA-proximal;MI0000231||miRNA;MI0000142||miRNA-proximal;MI0000141||noncoding_exon;ENSMUSG00000065475.2||distintron;ENSMUSG00000021458.17	mmu-mir-27b	7.557	4.88895	89.7823	9.39172
miRNA-proximal;MI0000142||miRNA;MI0000141||distintron;ENSMUSG00000021458.17||noncoding_exon;ENSMUSG00000065599.2	mmu-mir-23b	8.23847	6.8407	144.978	10.0732
miRNA-proximal;MI0000142||miRNA;MI0000141||distintron;ENSMUSG00000021458.17||noncoding_exon;ENSMUSG00000065599.2	mmu-mir-23b	8.23847	6.8407	144.978	10.0732
noncoding_exon;ENSMUSG00000065599.2||distintron;ENSMUSG00000021458.17||miRNA;MI0000141||miRNA-proximal;MI0000142	mmu-mir-23b	8.1954	6.78057	140.663	10.0301
miRNA-proximal;MI0005547||distintron;ENSMUSG00000078926.8||noncoding_exon;ENSMUSG00000065575.1||miRNA;MI0001649	mmu-mir-449a	7.25534	5.59522	72.5604	9.09007
miRNA-proximal;MI0005547||distintron;ENSMUSG00000078926.8||noncoding_exon;ENSMUSG00000065575.1||miRNA;MI0001649	mmu-mir-449a	7.25534	5.59522	72.5604	9.09007
noncoding_exon;ENSMUSG00000050334.12||noncoding_exon;ENSMUSG00000065424.2||miRNA;MI0000157	mmu-mir-9-2	5.2214	3.81095	16.8941	7.05612
noncoding_exon;ENSMUSG00000050334.12||miRNA;MI0000157||noncoding_exon;ENSMUSG00000065424.2	mmu-mir-9-2	5.2214	3.81095	16.8941	7.05612
miRNA;MI0004645||proxintron;ENSMUSG00000078926.8||noncoding_exon;ENSMUSG00000076146.1	mmu-mir-449c	4.28851	2.44838	8.49953	6.12323
miRNA-proximal;MI0000157||noncoding_exon;ENSMUSG00000050334.12	RP23-88A13.2	3.63643	3.34146	2.68761	2.47116
noncoding_exon;ENSMUSG00000065453.1||noncoding_exon;ENSMUSG00000097375.2||miRNA;MI0000405	mmu-let-7d	8.4657	6.80089	170.014	10.3004
noncoding_exon;ENSMUSG00000065453.1||noncoding_exon;ENSMUSG00000097375.2||miRNA;MI0000405	mmu-let-7d	8.4657	6.81095	170.014	10.3004
noncoding_exon;ENSMUSG00000088148.1||miRNA;MI0009990||tRNA;tRNA-Ile-TAT-2-1	tRNA-Ile-TAT-2-1	7.35264	5.52367	77.725	9.18736
tRNA;tRNA-Ile-TAT-2-1||miRNA;MI0009990||noncoding_exon;ENSMUSG00000088148.1	tRNA-Ile-TAT-2-1	7.35264	5.52367	77.725	9.18736
miRNA;MI0000405||noncoding_exon;ENSMUSG00000097375.2||noncoding_exon;ENSMUSG00000065453.1	mmu-let-7d	7.91654	6.91715	115.643	9.75127
miRNA;MI0000405||noncoding_exon;ENSMUSG00000097375.2||noncoding_exon;ENSMUSG00000065453.1	mmu-let-7d	7.91654	6.91715	115.643	9.75127
noncoding_exon;ENSMUSG00000097375.2||noncoding_exon;ENSMUSG00000065453.1||miRNA;MI0000405	mmu-let-7d	7.91654	6.91715	115.643	9.75127
noncoding_exon;ENSMUSG00000065434.1||proxintron;ENSMUSG00000021546.18||miRNA;MI0000728	mmu-mir-7a-1	5.63643	2.81095	22.8337	7.47116
miRNA;MI0005479||noncoding_exon;ENSMUSG00000077962.1||distintron;ENSMUSG00000014164.15	mmu-mir-874	6.73597	5.6183	50.2095	8.57069
distintron;ENSMUSG00000014164.15||noncoding_exon;ENSMUSG00000077962.1||miRNA;MI0005479	mmu-mir-874	6.73597	5.6183	50.2095	8.57069
miRNA;MI0000556||noncoding_exon;ENSMUSG00000065421.3||miRNA-proximal;MI0000562	mmu-let-7a-1	4.999	3.72849	14.3607	6.83373
noncoding_exon;ENSMUSG00000098341.1||miRNA;MI0022791||CDS;ENSMUSG00000034675.17	mmu-mir-6944	5.2214	4.22599	10.73	3.59669
miRNA-proximal;MI0022791||CDS;ENSMUSG00000034675.17	Dbn1	3.999	3.22599	0.215126	0.374296
noncoding_exon;ENSMUSG00000098341.1||miRNA;MI0022791||CDS;ENSMUSG00000034675.17	mmu-mir-6944	3.63643	3.72849	0.0473189	0.0448924
distintron;ENSMUSG00000030653.17||miRNA;MI0000693||distintron;ENSMUSG00000110195.1||noncoding_exon;ENSMUSG00000065446.1	mmu-mir-139	9.1954	7.64102	283.201	11.0301
miRNA;MI0000693||distintron;ENSMUSG00000030653.17||noncoding_exon;ENSMUSG00000065446.1||distintron;ENSMUSG00000110195.1	mmu-mir-139	9.1954	7.64102	283.201	11.0301
distintron;ENSMUSG00000110195.1||noncoding_exon;ENSMUSG00000065446.1||distintron;ENSMUSG00000030653.17||miRNA;MI0000693	mmu-mir-139	9.17781	7.64102	279.743	11.0125
noncoding_distintron;ENSMUSG00000097023.8||noncoding_exon;ENSMUSG00000093238.1||miRNA;MI0000721	mmu-mir-9-3	7.42899	4.88895	82.0302	9.26372
proxintron;ENSMUSG00000040811.15||noncoding_exon;ENSMUSG00000065543.1||miRNA;MI0000607	mmu-mir-330	8.27202	6.6183	148.431	10.1067
noncoding_exon;ENSMUSG00000065543.1||miRNA;MI0000607||proxintron;ENSMUSG00000040811.15	mmu-mir-330	8.27202	6.6183	148.431	10.1067
noncoding_exon;ENSMUSG00000093238.1||noncoding_distintron;ENSMUSG00000097023.8||miRNA;MI0000721	mmu-mir-9-3	6.2214	3.10045	34.7809	8.05612
miRNA;MI0000598||distintron;ENSMUSG00000018909.15||noncoding_exon;ENSMUSG00000065571.1	mmu-mir-326	7.2214	5.64102	70.8393	9.05612
noncoding_exon;ENSMUSG00000065571.1||distintron;ENSMUSG00000018909.15||miRNA;MI0000598	mmu-mir-326	7.2214	5.64102	70.8393	9.05612
noncoding_exon;ENSMUSG00000065495.1||miRNA;MI0000172	mmu-mir-150	7.35264	5.99858	77.725	9.18736
noncoding_exon;ENSMUSG00000065495.1||miRNA;MI0000172	mmu-mir-150	7.35264	5.99858	77.725	9.18736
miRNA;MI0000172||noncoding_exon;ENSMUSG00000065495.1	mmu-mir-150	7.32093	5.98087	76.0032	9.15566
noncoding_exon;ENSMUSG00000092815.1||miRNA;MI0004485||distintron;ENSMUSG00000051527.11	mmu-mir-3099	5.47293	3.34146	20.2842	7.30766
miRNA;MI0000729||noncoding_exon;ENSMUSG00000065609.1	mmu-mir-7a-2	6.18663	4.68542	33.9256	8.02135
miRNA;MI0000729||noncoding_exon;ENSMUSG00000065609.1	mmu-mir-7a-2	6.18663	4.68542	33.9256	8.02135
noncoding_exon;ENSMUSG00000076143.1||miRNA;MI0004692||distintron;ENSMUSG00000048078.16	mmu-mir-708	5.68706	4.54791	23.6846	7.52178
proxintron;ENSMUSG00000040811.15||noncoding_exon;ENSMUSG00000065543.1||miRNA;MI0000607	mmu-mir-330	5.28851	3.96295	17.7405	7.12323
noncoding_exon;ENSMUSG00000097277.7||noncoding_exon;ENSMUSG00000104618.1||noncoding_exon;ENSMUSG00000093107.1||miRNA;MI0009991	mmu-mir-1839	3.82908	2.96295	6.02601	5.6638
noncoding_exon;ENSMUSG00000000031.16||miRNA-proximal;MI0004123	H19	6.15101	4.88895	30.7158	6.40077
3ss;ENSMUSG00000032875.8||noncoding_exon;ENSMUSG00000093296.1||miRNA;MI0014099	mmu-mir-3102	4.82908	3.10045	12.6776	6.6638
noncoding_exon;ENSMUSG00000065551.1||miRNA;MI0000695	mmu-mir-210	5.47293	4.59522	20.2842	7.30766
3utr;ENSMUSG00000003380.11||miRNA-proximal;MI0022895	Rabac1	3.41404	3.22599	4.40198	5.24876
miRNA-proximal;MI0018030||5ss;ENSMUSG00000089989.10||5ss;ENSMUSG00000074129.14||noncoding_exon;ENSMUSG00000065219.1	Snord32a	7.27202	8.80844	21.7494	1.77583
noncoding_exon;ENSMUSG00000065219.1||5ss;ENSMUSG00000074129.14||miRNA-proximal;MI0018030||5ss;ENSMUSG00000089989.10	Snord32a	7.13286	8.71249	35.5182	2.50815
miRNA-proximal;MI0018030||5ss;ENSMUSG00000089989.10||5ss;ENSMUSG00000074129.14||noncoding_exon;ENSMUSG00000065219.1	Snord32a	7.27202	8.88658	21.5582	1.7669
noncoding_exon;ENSMUSG00000065219.1||5ss;ENSMUSG00000074129.14||5ss;ENSMUSG00000089989.10||miRNA-proximal;MI0018030	Snord32a	4.15101	5.83085	0	-0.281056
miRNA-proximal;MI0018030||5ss;ENSMUSG00000089989.10||5ss;ENSMUSG00000074129.14||noncoding_exon;ENSMUSG00000065878.1	Snord34	4.999	6.85048	1.92067	1.02637
5ss;ENSMUSG00000074129.14||5ss;ENSMUSG00000089989.10||miRNA;MI0018030||noncoding_exon;ENSMUSG00000065628.1||noncoding_exon;ENSMUSG00000105913.1	mmu-mir-5121	3.82908	5.92643	0	-0.358566
noncoding_exon;ENSMUSG00000116305.1||miRNA;MI0000558||noncoding_exon;ENSMUSG00000065564.1	mmu-let-7b	10.8375	9.13488	400	12.6722
noncoding_exon;ENSMUSG00000065564.1||noncoding_exon;ENSMUSG00000116305.1||miRNA;MI0000558	mmu-let-7b	10.8361	9.13488	400	11.6708
noncoding_exon;ENSMUSG00000065465.1||proxintron;ENSMUSG00000022463.8||miRNA;MI0000707	mmu-mir-33	7.36824	5.70711	78.5859	9.20296
miRNA;MI0000707||proxintron;ENSMUSG00000022463.8||noncoding_exon;ENSMUSG00000065465.1	mmu-mir-33	7.36824	5.70711	78.5859	9.20296
distintron;ENSMUSG00000060992.9||miRNA;MI0000617||noncoding_exon;ENSMUSG00000065560.1	mmu-mir-148b	7.48729	6.29923	85.4751	9.32201
distintron;ENSMUSG00000060992.9||miRNA;MI0000617||noncoding_exon;ENSMUSG00000065560.1	mmu-mir-148b	7.48729	6.29923	85.4751	9.32201
noncoding_exon;ENSMUSG00000116305.1||noncoding_exon;ENSMUSG00000065608.1||miRNA;MI0000560	mmu-let-7c-2	5.41404	4.44838	19.4356	7.24876
noncoding_exon;ENSMUSG00000065437.1||noncoding_exon;ENSMUSG00000093387.1||miRNA;MI0000549	mmu-mir-30d	10.1465	9.02904	400	10.9812
noncoding_exon;ENSMUSG00000065437.1||noncoding_exon;ENSMUSG00000093387.1||miRNA;MI0000549	mmu-mir-30d	10.1465	9.02904	400	10.9812
noncoding_exon;ENSMUSG00000065476.2||miRNA;MI0000145	mmu-mir-30b	8.8625	7.31345	224.432	10.6972
miRNA;MI0000145||noncoding_exon;ENSMUSG00000065476.2	mmu-mir-30b	8.8625	7.31345	224.432	10.6972
distintron;ENSMUSG00000022607.17||noncoding_exon;ENSMUSG00000065612.1||miRNA;MI0000173	mmu-mir-151	6.87347	4.99858	55.3622	8.7082
miRNA;MI0000173||noncoding_exon;ENSMUSG00000065612.1||distintron;ENSMUSG00000022607.17	mmu-mir-151	6.87347	4.99858	55.3622	8.7082
miRNA;MI0004132||noncoding_exon;ENSMUSG00000080441.1||distintron;ENSMUSG00000036046.14	mmu-mir-1249	7.97882	6.86019	120.818	9.81355
noncoding_exon;ENSMUSG00000080441.1||miRNA;MI0004132||distintron;ENSMUSG00000036046.14	mmu-mir-1249	7.97882	6.86019	120.818	9.81355
distintron;ENSMUSG00000036046.14||miRNA;MI0004132||noncoding_exon;ENSMUSG00000080441.1	mmu-mir-1249	7.97882	6.86019	120.818	9.81355
miRNA;MI0026023||noncoding_exon;ENSMUSG00000106463.1||noncoding_exon;ENSMUSG00000065336.1||proxintron;ENSMUSG00000022992.17	mmu-mir-1291	3.15101	4.54791	0.0996893	0.230843
noncoding_exon;ENSMUSG00000065540.1||miRNA;MI0000153||noncoding_distintron;ENSMUSG00000092356.1||proxintron;ENSMUSG00000026921.18	mmu-mir-126a	10.5689	9.29387	400	12.4036
noncoding_exon;ENSMUSG00000065540.1||proxintron;ENSMUSG00000026921.18||noncoding_distintron;ENSMUSG00000092356.1||miRNA;MI0000153	mmu-mir-126a	10.5638	9.29207	400	12.3985
noncoding_exon;ENSMUSG00000065454.2||noncoding_exon;ENSMUSG00000098051.1||miRNA;MI0000150	mmu-mir-124-3	8.70559	5.98087	201.106	10.5403
noncoding_exon;ENSMUSG00000065423.1||miRNA;MI0000223	mmu-mir-181a-2	6.73597	4.39591	50.2095	8.57069
miRNA;MI0000823||noncoding_exon;ENSMUSG00000065578.1	mmu-mir-181b-2	7.62349	6.18018	94.0905	9.45822
miRNA;MI0000823||noncoding_exon;ENSMUSG00000065578.1	mmu-mir-181b-2	7.51558	6.05041	87.1979	9.3503
miRNA-proximal;MI0030343||noncoding_exon;ENSMUSG00000092807.1||miRNA;MI0000714	mmu-mir-199b	7.16893	5.54791	68.2582	9.00365
miRNA;MI0000714||noncoding_exon;ENSMUSG00000092807.1||miRNA-proximal;MI0030343	mmu-mir-199b	7.16893	5.54791	68.2582	9.00365
miRNA-proximal;MI0030343||noncoding_exon;ENSMUSG00000092807.1||miRNA;MI0000714	mmu-mir-199b	7.16893	5.54791	68.2582	9.00365
miRNA;MI0004673||miRNA-proximal;MI0005492||distintron;ENSMUSG00000061186.15||noncoding_exon;ENSMUSG00000076118.1	mmu-mir-669c	6.18663	3.88895	33.9256	8.02135
miRNA;MI0004673||noncoding_exon;ENSMUSG00000076118.1||distintron;ENSMUSG00000061186.15||miRNA-proximal;MI0005492	mmu-mir-669c	6.18663	3.88895	33.9256	8.02135
noncoding_exon;ENSMUSG00000076948.2||miRNA;MI0006128||distintron;ENSMUSG00000061186.15||miRNA-proximal;MI0014078	mmu-mir-467e	6.25534	4.54791	35.6365	8.09007
miRNA-proximal;MI0014078||distintron;ENSMUSG00000061186.15||miRNA;MI0006128||noncoding_exon;ENSMUSG00000076948.2	mmu-mir-467e	6.25534	4.54791	35.6365	8.09007
distintron;ENSMUSG00000037514.17||miRNA;MI0000588||noncoding_exon;ENSMUSG00000065563.1	mmu-mir-103-2	4.73597	1.64102	11.8381	6.57069
miRNA-proximal;MI0004668||noncoding_exon;ENSMUSG00000077049.2||miRNA-proximal;MI0005502||distintron;ENSMUSG00000061186.15||miRNA;MI0005512	mmu-mir-467c	4.73597	1.96295	11.8381	6.57069
noncoding_exon;ENSMUSG00000076376.1||miRNA;MI0004611	mmu-mir-674	4.999	3.22599	14.3607	6.83373
noncoding_exon;ENSMUSG00000076376.1||miRNA;MI0004611	mmu-mir-674	4.999	3.22599	14.3607	6.83373
miRNA;MI0005513||noncoding_exon;ENSMUSG00000077021.2||miRNA-proximal;MI0002401||distintron;ENSMUSG00000061186.15	mmu-mir-467d	5.999	4.96295	29.6527	7.83373
miRNA;MI0005513||noncoding_exon;ENSMUSG00000077021.2||distintron;ENSMUSG00000061186.15||miRNA-proximal;MI0002401	mmu-mir-467d	5.999	4.96295	29.6527	7.83373
noncoding_exon;ENSMUSG00000065540.1||proxintron;ENSMUSG00000026921.18||noncoding_distintron;ENSMUSG00000092356.1||miRNA;MI0000153	mmu-mir-126a	5.47293	4.22599	20.2842	7.30766
noncoding_exon;ENSMUSG00000076376.1||miRNA;MI0004611	mmu-mir-674	4.15101	3.64102	7.67128	5.98573
5ss;ENSMUSG00000115956.1||distintron;ENSMUSG00000079277.9||miRNA;MI0000221||noncoding_exon;ENSMUSG00000065500.3||noncoding_5ss;ENSMUSG00000101174.7	mmu-mir-10b	2.82908	3.88895	2.81325	4.6638
noncoding_exon;ENSMUSG00000065410.1||miRNA;MI0000398||miRNA-proximal;MI0000394	mmu-mir-298	11.1442	9.54641	400	12.979
miRNA;MI0000398||miRNA-proximal;MI0000394||noncoding_exon;ENSMUSG00000065410.1	mmu-mir-298	11.1442	9.54641	400	12.979
noncoding_distintron;ENSMUSG00000075020.6||noncoding_exon;ENSMUSG00000065511.1||miRNA;MI0000585	mmu-mir-129-2	6.97882	5.42238	59.6589	8.81355
noncoding_distintron;ENSMUSG00000075020.6||miRNA;MI0000585||noncoding_exon;ENSMUSG00000065511.1	mmu-mir-129-2	6.97882	5.42238	59.6589	8.81355
noncoding_distintron;ENSMUSG00000075020.6||noncoding_exon;ENSMUSG00000065511.1||miRNA;MI0000585	mmu-mir-129-2	6.97882	5.42238	59.6589	8.81355
3utr;ENSMUSG00000027177.14||miRNA-proximal;MI0008313	Hipk3	5.47293	3.22599	19.2149	6.30766
miRNA-proximal;MI0000398||miRNA;MI0000394||noncoding_exon;ENSMUSG00000065521.1	mmu-mir-296	6.38367	4.99858	39.0611	8.21839
noncoding_exon;ENSMUSG00000065521.1||miRNA;MI0000394||miRNA-proximal;MI0000398	mmu-mir-296	6.38367	4.99858	39.0611	8.21839
noncoding_exon;ENSMUSG00000076335.1||miRNA;MI0004295||noncoding_exon;ENSMUSG00000075020.6	mmu-mir-670	5.95836	4.68542	28.799	7.79309
noncoding_exon;ENSMUSG00000065484.1||miRNA;MI0000156	mmu-mir-130a	6.32093	5.54791	36.0395	7.15566
noncoding_exon;ENSMUSG00000065484.1||miRNA;MI0000156	mmu-mir-130a	6.32093	5.54791	36.0395	7.15566
miRNA;MI0000741||noncoding_exon;ENSMUSG00000065485.1	mmu-mir-219a-2	6.32093	5.6183	37.3484	8.15566
noncoding_exon;ENSMUSG00000065485.1||miRNA;MI0000741	mmu-mir-219a-2	6.32093	5.6183	37.3484	8.15566
3utr;ENSMUSG00000027177.14||miRNA-proximal;MI0008313	Hipk3	5.2214	4.28488	16.8941	7.05612
noncoding_exon;ENSMUSG00000065521.1||miRNA;MI0000394||miRNA-proximal;MI0000398	mmu-mir-296	6.28851	5.90781	36.4924	8.12323
noncoding_exon;ENSMUSG00000065521.1||miRNA-proximal;MI0000398||miRNA;MI0000394	mmu-mir-296	6.28851	5.90781	36.4924	8.12323
miRNA-proximal;MI0022847||CDS;ENSMUSG00000040479.11	Dgkz	3.15101	3.10045	2.43543	2.98573
miRNA;MI0006283||noncoding_exon;ENSMUSG00000080662.1||distintron;ENSMUSG00000024294.13	mmu-mir-1b	4.28851	1.96295	8.49953	6.12323
noncoding_exon;ENSMUSG00000065445.3||miRNA;MI0000257	mmu-mir-143	10.4046	8.89605	400	11.2393
noncoding_exon;ENSMUSG00000065445.3||miRNA;MI0000257	mmu-mir-143	10.4046	8.89605	400	11.2393
miRNA;MI0000257||noncoding_exon;ENSMUSG00000065445.3	mmu-mir-143	10.4046	8.89605	400	11.2393
miRNA;MI0000229||noncoding_exon;ENSMUSG00000065532.1	mmu-mir-187	7.96863	6.80089	119.956	9.80335
miRNA;MI0000229||noncoding_exon;ENSMUSG00000065532.1	mmu-mir-187	7.96863	6.80089	119.956	9.80335
miRNA;MI0000229||noncoding_exon;ENSMUSG00000065532.1	mmu-mir-187	7.96863	6.80089	119.956	9.80335
miRNA;MI0000169||noncoding_exon;ENSMUSG00000065592.2	mmu-mir-145a	5.47293	4.54791	20.2842	7.30766
noncoding_distintron;ENSMUSG00000074415.13||miRNA;MI0000725||noncoding_exon;ENSMUSG00000100158.1||noncoding_exon;ENSMUSG00000093354.1||distintron;ENSMUSG00000116417.1	mmu-mir-125b-1	9.04825	6.42238	255.542	10.883
noncoding_exon;ENSMUSG00000100158.1||miRNA;MI0000725||noncoding_distintron;ENSMUSG00000074415.13||distintron;ENSMUSG00000116417.1||noncoding_exon;ENSMUSG00000093354.1	mmu-mir-125b-1	9.04825	6.42238	255.542	10.883
noncoding_exon;ENSMUSG00000100158.1||miRNA;MI0000725||noncoding_distintron;ENSMUSG00000074415.13||distintron;ENSMUSG00000116417.1||noncoding_exon;ENSMUSG00000093354.1	mmu-mir-125b-1	8.96863	6.32752	241.714	10.8034
miRNA;MI0000557||noncoding_exon;ENSMUSG00000092770.1||noncoding_distintron;ENSMUSG00000074415.13	mmu-let-7a-2	9.21278	7.81595	286.659	11.0475
noncoding_distintron;ENSMUSG00000074415.13||noncoding_exon;ENSMUSG00000092770.1||miRNA;MI0000557	mmu-let-7a-2	9.21278	7.81595	286.659	11.0475
noncoding_exon;ENSMUSG00000092770.1||miRNA;MI0000557||noncoding_distintron;ENSMUSG00000074415.13	mmu-let-7a-2	9.21278	7.81595	286.659	11.0475
noncoding_exon;ENSMUSG00000093011.1||miRNA;MI0000692||noncoding_distintron;ENSMUSG00000074415.13	mmu-mir-100	8.47293	6.87943	170.877	10.3077
noncoding_exon;ENSMUSG00000093011.1||noncoding_distintron;ENSMUSG00000074415.13||miRNA;MI0000692	mmu-mir-100	8.48729	6.90781	172.604	10.322
noncoding_exon;ENSMUSG00000093011.1||noncoding_distintron;ENSMUSG00000074415.13||miRNA;MI0000692	mmu-mir-100	8.48729	6.90781	172.604	10.322
noncoding_exon;ENSMUSG00000065440.1||miRNA;MI0000137||distintron;ENSMUSG00000020257.13	mmu-let-7g	8.4657	7.02473	170.014	10.3004
distintron;ENSMUSG00000020257.13||noncoding_exon;ENSMUSG00000065440.1||miRNA;MI0000137	mmu-let-7g	8.4657	7.02473	170.014	10.3004
noncoding_exon;ENSMUSG00000065440.1||miRNA;MI0000137||distintron;ENSMUSG00000020257.13	mmu-let-7g	8.40651	6.97194	163.106	10.2412
noncoding_distintron;ENSMUSG00000086296.2||noncoding_exon;ENSMUSG00000065407.1||miRNA;MI0000161	mmu-mir-135a-1	7.63643	6.40921	94.9522	9.47116
noncoding_exon;ENSMUSG00000065407.1||miRNA;MI0000161||noncoding_distintron;ENSMUSG00000086296.2	mmu-mir-135a-1	7.63643	6.40921	94.9522	9.47116
noncoding_exon;ENSMUSG00000065513.1||distintron;ENSMUSG00000047409.13||miRNA;MI0000573	mmu-mir-26a-1	6.03853	3.44838	30.5067	7.87326
noncoding_exon;ENSMUSG00000103103.1||miRNA;MI0001447||miRNA-proximal;MI0000233||noncoding_exon;ENSMUSG00000065579.1	mmu-mir-425	7.03853	5.47391	62.2379	8.87326
miRNA;MI0001447||noncoding_exon;ENSMUSG00000103103.1||noncoding_exon;ENSMUSG00000065579.1||miRNA-proximal;MI0000233	mmu-mir-425	7.03853	5.47391	62.2379	8.87326
miRNA;MI0000722||noncoding_exon;ENSMUSG00000065414.1||noncoding_exon;ENSMUSG00000111837.1	mmu-mir-138-1	7.38367	6.08397	79.4469	9.21839
noncoding_exon;ENSMUSG00000065407.1||miRNA;MI0000161||noncoding_distintron;ENSMUSG00000086296.2	mmu-mir-135a-1	7.59726	6.40921	92.3671	9.43199
noncoding_exon;ENSMUSG00000111837.1||noncoding_exon;ENSMUSG00000065414.1||miRNA;MI0000722	mmu-mir-138-1	7.35264	6.08397	77.725	9.18736
miRNA;MI0000725||noncoding_exon;ENSMUSG00000100158.1||noncoding_distintron;ENSMUSG00000074415.13||distintron;ENSMUSG00000116417.1||noncoding_exon;ENSMUSG00000093354.1	mmu-mir-125b-1	5.2214	3.64102	16.8941	7.05612
noncoding_exon;ENSMUSG00000065441.2||miRNA;MI0000726||distintron;ENSMUSG00000032503.18	mmu-mir-128-2	9.30481	6.85048	305.678	11.1395
noncoding_exon;ENSMUSG00000065441.2||miRNA;MI0000726||distintron;ENSMUSG00000032503.18	mmu-mir-128-2	9.30481	6.85048	305.678	11.1395
distintron;ENSMUSG00000032503.18||miRNA;MI0000726||noncoding_exon;ENSMUSG00000065441.2	mmu-mir-128-2	9.30481	6.85048	305.678	11.1395
miRNA;MI0000403||miRNA-proximal;MI0000404||noncoding_exon;ENSMUSG00000065587.1	mmu-mir-34c	5.68706	4.22599	23.6846	7.52178
miRNA;MI0000403||miRNA-proximal;MI0000404||noncoding_exon;ENSMUSG00000065587.1	mmu-mir-34c	5.68706	4.22599	23.6846	7.52178
noncoding_exon;ENSMUSG00000065547.1||miRNA;MI0000241	mmu-mir-199a-1	4.63643	2.44838	11.0003	6.47116
miRNA;MI0000232||noncoding_exon;ENSMUSG00000076379.2||distintron;ENSMUSG00000052698.15	mmu-mir-190a	5.07701	4.28488	15.2042	6.91173
distintron;ENSMUSG00000052698.15||noncoding_exon;ENSMUSG00000076379.2||miRNA;MI0000232	mmu-mir-190a	5.07701	4.28488	15.2042	6.91173
miRNA;MI0000155||noncoding_exon;ENSMUSG00000065520.2||distintron;ENSMUSG00000056211.13	mmu-mir-128-1	10.2574	8.3028	400	12.0922
miRNA;MI0000155||noncoding_exon;ENSMUSG00000065520.2||distintron;ENSMUSG00000056211.13	mmu-mir-128-1	10.2574	8.3028	400	12.0922
distintron;ENSMUSG00000056211.13||noncoding_exon;ENSMUSG00000065520.2||miRNA;MI0000155	mmu-mir-128-1	10.2574	8.3028	400	12.0922
distintron;ENSMUSG00000079330.8||noncoding_exon;ENSMUSG00000065435.1||miRNA;MI0000646	mmu-mir-135b	10.3856	9.16262	400	12.2203
noncoding_exon;ENSMUSG00000065435.1||distintron;ENSMUSG00000079330.8||miRNA;MI0000646	mmu-mir-135b	10.3856	9.16654	400	12.2203
miRNA;MI0000646||noncoding_exon;ENSMUSG00000065435.1||distintron;ENSMUSG00000079330.8	mmu-mir-135b	10.3856	9.16654	400	12.2203
distintron;ENSMUSG00000034220.7||noncoding_exon;ENSMUSG00000065470.1||miRNA;MI0000171	mmu-mir-149	10.2214	9.24835	400	11.0561
miRNA;MI0000171||noncoding_exon;ENSMUSG00000065470.1||distintron;ENSMUSG00000034220.7	mmu-mir-149	10.2214	9.24835	400	11.0561
noncoding_exon;ENSMUSG00000065405.3||miRNA;MI0000144	mmu-mir-30a	9.31289	8.13288	307.407	11.1476
noncoding_exon;ENSMUSG00000065405.3||miRNA;MI0000144	mmu-mir-30a	9.30481	8.12886	305.678	11.1395
miRNA-proximal;MI0000723||miRNA;MI0000697||noncoding_distintron;ENSMUSG00000098243.3||noncoding_exon;ENSMUSG00000065565.1	mmu-mir-181a-1	7.75981	5.68542	103.571	9.59454
distintron;ENSMUSG00000056211.13||noncoding_exon;ENSMUSG00000065520.2||miRNA;MI0000155	mmu-mir-128-1	7.0579	4.34146	63.0977	8.89262
miRNA;MI0000548||noncoding_exon;ENSMUSG00000065567.1||noncoding_exon;ENSMUSG00000097970.1	mmu-mir-30c-2	7.11448	5.16459	65.6776	8.9492
noncoding_exon;ENSMUSG00000097970.1||noncoding_exon;ENSMUSG00000065567.1||miRNA;MI0000548	mmu-mir-30c-2	7.11448	5.16459	65.6776	8.9492
proxintron;ENSMUSG00000026176.13||miRNA;MI0000575||noncoding_exon;ENSMUSG00000065468.1	mmu-mir-26b	6.32093	4.88895	37.3484	8.15566
noncoding_exon;ENSMUSG00000065468.1||miRNA;MI0000575||proxintron;ENSMUSG00000026176.13	mmu-mir-26b	6.32093	4.88895	37.3484	8.15566
miRNA;MI0000697||noncoding_distintron;ENSMUSG00000098243.3||noncoding_exon;ENSMUSG00000065565.1||miRNA-proximal;MI0000723	mmu-mir-181a-1	5.91654	4.39591	27.9456	7.75127
noncoding_distintron;ENSMUSG00000098243.3||miRNA;MI0000697||noncoding_exon;ENSMUSG00000065565.1||miRNA-proximal;MI0000723	mmu-mir-181a-1	5.91654	4.39591	27.9456	7.75127
miRNA;MI0000577||miRNA-proximal;MI0000712||noncoding_exon;ENSMUSG00000096929.7||noncoding_exon;ENSMUSG00000065548.1	mmu-mir-29c	6.2214	4.96295	34.7809	8.05612
noncoding_exon;ENSMUSG00000096929.7||miRNA;MI0000577||miRNA-proximal;MI0000712||noncoding_exon;ENSMUSG00000065548.1	mmu-mir-29c	6.2214	4.96295	34.7809	8.05612
miRNA;MI0026046||noncoding_exon;ENSMUSG00000099227.1||5utr;ENSMUSG00000026473.15	mmu-mir-8114	4.91654	3.34146	11.176	4.75127
miRNA;MI0000698||noncoding_exon;ENSMUSG00000065516.1||noncoding_exon;ENSMUSG00000078190.7	mmu-mir-214	4.91654	3.44838	13.5185	6.75127
miRNA;MI0000713||noncoding_exon;ENSMUSG00000078190.7||noncoding_exon;ENSMUSG00000070126.1	mmu-mir-199a-2	5.47293	4.44838	20.2842	7.30766
miRNA;MI0000713||noncoding_exon;ENSMUSG00000078190.7||noncoding_exon;ENSMUSG00000070126.1	mmu-mir-199a-2	5.47293	4.44838	20.2842	7.30766
miRNA;MI0004633||noncoding_exon;ENSMUSG00000070103.2||proxintron;ENSMUSG00000026587.15	mmu-mir-488	3.41404	2.96295	4.40198	5.24876
noncoding_exon;ENSMUSG00000065559.1||noncoding_exon;ENSMUSG00000099906.2||miRNA;MI0000249	mmu-mir-206	2.82908	2.96295	2.81325	4.6638
noncoding_exon;ENSMUSG00000099906.2||noncoding_exon;ENSMUSG00000065559.1||miRNA;MI0000249	mmu-mir-206	2.82908	2.96295	2.81325	4.6638
noncoding_exon;ENSMUSG00000065616.3||miRNA;MI0000792	mmu-mir-375	6.95836	3.64102	58.7994	8.79309
noncoding_exon;ENSMUSG00000065616.3||miRNA;MI0000792	mmu-mir-375	6.95836	3.64102	58.7994	8.79309
miRNA;MI0000792||noncoding_exon;ENSMUSG00000065616.3	mmu-mir-375	6.95836	3.64102	58.7994	8.79309
distintron;ENSMUSG00000057335.11||noncoding_exon;ENSMUSG00000065573.1||miRNA;MI0000640	mmu-mir-350	8.14196	6.78057	135.485	9.97669
noncoding_exon;ENSMUSG00000065573.1||miRNA;MI0000640||distintron;ENSMUSG00000057335.11	mmu-mir-350	8.14196	6.78057	135.485	9.97669
distintron;ENSMUSG00000057335.11||noncoding_exon;ENSMUSG00000065573.1||miRNA;MI0000640	mmu-mir-350	8.14196	6.78057	135.485	9.97669
noncoding_exon;ENSMUSG00000088559.1||miRNA;MI0009992||CDS;ENSMUSG00000073481.9	mmu-mir-1981	5.82908	3.10045	26.24	7.6638
5ss;ENSMUSG00000073481.9||miRNA;MI0009992||noncoding_exon;ENSMUSG00000088559.1	mmu-mir-1981	5.82908	3.10045	26.24	7.6638
CDS;ENSMUSG00000010453.12||miRNA-proximal;MI0022745	Kansl3	4.63643	3.96295	8.86771	4.47116
noncoding_exon;ENSMUSG00000065573.1||miRNA;MI0000640||distintron;ENSMUSG00000057335.11	mmu-mir-350	4.91654	4.44838	13.5185	6.75127
miRNA;MI0019183||CDS;ENSMUSG00000009418.15||noncoding_exon;ENSMUSG00000093515.1	mmu-mir-1231	2.41404	3.34146	0.34986	0.663802
proxintron;ENSMUSG00000026234.12||noncoding_exon;ENSMUSG00000064696.1||miRNA;MI0026036||noncoding_exon;ENSMUSG00000104627.1	mmu-mir-3535	4.82908	6.68542	6.51729	2.85645
noncoding_exon;ENSMUSG00000089726.2||miRNA-proximal;MI0000688||miRNA-proximal;MI0000568||miRNA;MI0000687||miRNA-proximal;MI0000567||noncoding_exon;ENSMUSG00000065508.1	mmu-mir-17	9.17781	7.59522	279.743	11.0125
noncoding_exon;ENSMUSG00000089726.2||miRNA-proximal;MI0000688||miRNA-proximal;MI0000567||noncoding_exon;ENSMUSG00000065508.1||miRNA-proximal;MI0000568||miRNA;MI0000687	mmu-mir-17	9.17781	7.60103	279.743	11.0125
miRNA-proximal;MI0000687||miRNA;MI0000568||miRNA-proximal;MI0000567||miRNA-proximal;MI0000688||miRNA-proximal;MI0000718||noncoding_exon;ENSMUSG00000089726.2||noncoding_exon;ENSMUSG00000065442.1||miRNA-proximal;MI0000719	mmu-mir-20a	8.48729	6.60681	172.604	10.322
miRNA-proximal;MI0000687||miRNA;MI0000568||miRNA-proximal;MI0000567||miRNA-proximal;MI0000688||miRNA-proximal;MI0000718||noncoding_exon;ENSMUSG00000089726.2||noncoding_exon;ENSMUSG00000065442.1||miRNA-proximal;MI0000719	mmu-mir-20a	8.48729	6.60681	172.604	10.322
miRNA-proximal;MI0000688||miRNA-proximal;MI0000687||miRNA;MI0000568||miRNA-proximal;MI0000567||miRNA-proximal;MI0000719||noncoding_exon;ENSMUSG00000065442.1||miRNA-proximal;MI0000718||noncoding_exon;ENSMUSG00000089726.2	mmu-mir-20a	8.48729	6.60681	172.604	10.322
noncoding_exon;ENSMUSG00000065528.1||miRNA;MI0000704	mmu-mir-320	6.47293	4.59522	41.6315	8.30766
miRNA;MI0000704||noncoding_exon;ENSMUSG00000065528.1	mmu-mir-320	6.47293	4.59522	41.6315	8.30766
miRNA;MI0000567||miRNA-proximal;MI0000687||miRNA-proximal;MI0000568||miRNA-proximal;MI0000688||miRNA-proximal;MI0000718||noncoding_exon;ENSMUSG00000089726.2||noncoding_exon;ENSMUSG00000065403.1	mmu-mir-18a	8.00899	7.0419	123.406	9.84371
miRNA-proximal;MI0000687||miRNA-proximal;MI0000568||miRNA;MI0000567||miRNA-proximal;MI0000688||noncoding_exon;ENSMUSG00000089726.2||miRNA-proximal;MI0000718||noncoding_exon;ENSMUSG00000065403.1	mmu-mir-18a	8.00899	7.05888	123.406	9.84371
noncoding_exon;ENSMUSG00000076049.4||distintron;ENSMUSG00000035067.9||miRNA;MI0005556	mmu-mir-598	7.0189	5.70711	61.3781	8.85363
noncoding_exon;ENSMUSG00000076049.4||distintron;ENSMUSG00000035067.9||miRNA;MI0005556	mmu-mir-598	7.0189	5.70711	61.3781	8.85363
noncoding_exon;ENSMUSG00000065508.1||miRNA-proximal;MI0000567||miRNA-proximal;MI0000568||miRNA;MI0000687||miRNA-proximal;MI0000688||noncoding_exon;ENSMUSG00000089726.2	mmu-mir-17	6.2214	4.96295	34.7809	8.05612
miRNA-proximal;MI0000718||noncoding_exon;ENSMUSG00000089726.2||noncoding_exon;ENSMUSG00000065416.1||miRNA-proximal;MI0000719||miRNA-proximal;MI0000567||miRNA-proximal;MI0000568||miRNA-proximal;MI0000687||miRNA;MI0000688	mmu-mir-19a	6.11448	4.92643	32.2156	7.9492
miRNA-proximal;MI0000568||noncoding_exon;ENSMUSG00000076062.1||miRNA-proximal;MI0000688||miRNA;MI0000719||noncoding_exon;ENSMUSG00000089726.2||miRNA-proximal;MI0000718	mmu-mir-92a-1	5.52952	4.22599	21.1335	7.36424
noncoding_exon;ENSMUSG00000065481.1||distintron;ENSMUSG00000041078.7||miRNA;MI0000634	mmu-mir-346	5.68706	4.77031	23.6846	7.52178
distintron;ENSMUSG00000041078.7||miRNA;MI0000634||noncoding_exon;ENSMUSG00000065481.1	mmu-mir-346	5.68706	4.77031	23.6846	7.52178
miRNA-proximal;MI0000565||miRNA;MI0000564||noncoding_exon;ENSMUSG00000093007.1||noncoding_proxintron;ENSMUSG00000097589.9	mmu-mir-15a	9.8762	8.3205	400	10.7109
noncoding_proxintron;ENSMUSG00000097589.9||miRNA;MI0000564||noncoding_exon;ENSMUSG00000093007.1||miRNA-proximal;MI0000565	mmu-mir-15a	9.8762	8.3205	400	10.7109
noncoding_exon;ENSMUSG00000093007.1||miRNA;MI0000564||noncoding_proxintron;ENSMUSG00000097589.9||miRNA-proximal;MI0000565	mmu-mir-15a	9.8762	8.3205	400	10.7109
noncoding_exon;ENSMUSG00000076398.1||proxintron;ENSMUSG00000059327.9||miRNA;MI0005003	mmu-mir-676	6.75981	4.72849	51.068	8.59454
noncoding_exon;ENSMUSG00000076398.1||proxintron;ENSMUSG00000059327.9||miRNA;MI0005003	mmu-mir-676	6.75981	4.72849	51.068	8.59454
miRNA;MI0004300||distintron;ENSMUSG00000041380.13||noncoding_exon;ENSMUSG00000080331.1	mmu-mir-1298	7.15101	5.499	67.3979	8.98573
distintron;ENSMUSG00000041380.13||noncoding_exon;ENSMUSG00000080331.1||miRNA;MI0004300	mmu-mir-1298	7.13286	5.499	66.5377	8.96758
5ss;ENSMUSG00000025261.17||noncoding_exon;ENSMUSG00000065602.1||miRNA;MI0000563	mmu-let-7f-2	4.999	1.64102	14.3607	6.83373
distintron;ENSMUSG00000047045.17||noncoding_exon;ENSMUSG00000076011.1||miRNA;MI0004965	mmu-mir-652	6.66197	5.68542	47.6347	8.49669
miRNA;MI0004965||noncoding_exon;ENSMUSG00000076011.1||distintron;ENSMUSG00000047045.17	mmu-mir-652	6.66197	5.68542	47.6347	8.49669
noncoding_exon;ENSMUSG00000076011.1||miRNA;MI0004965||distintron;ENSMUSG00000047045.17	mmu-mir-652	6.66197	5.68542	47.6347	8.49669
distintron;ENSMUSG00000025261.17||noncoding_exon;ENSMUSG00000065536.2||miRNA;MI0000586	mmu-mir-98	4.28851	2.96295	8.49953	6.12323
distintron;ENSMUSG00000046449.15||miRNA;MI0004258||noncoding_exon;ENSMUSG00000076286.1	mmu-mir-672	8.65563	7.40921	194.195	10.4904
noncoding_exon;ENSMUSG00000076286.1||distintron;ENSMUSG00000046449.15||miRNA;MI0004258	mmu-mir-672	8.65563	7.41581	194.195	10.4904
noncoding_exon;ENSMUSG00000076286.1||distintron;ENSMUSG00000046449.15||miRNA;MI0004258	mmu-mir-672	8.65563	7.41581	194.195	10.4904
miRNA;MI0000710||noncoding_exon;ENSMUSG00000065471.1	mmu-mir-222	7.51558	5.70711	87.1979	9.3503
noncoding_exon;ENSMUSG00000065471.1||miRNA;MI0000710	mmu-mir-222	7.51558	5.70711	87.1979	9.3503
distintron;ENSMUSG00000004317.14||miRNA-proximal;MI0000230||miRNA;MI0003206||noncoding_exon;ENSMUSG00000070139.1	mmu-mir-532	7.27202	5.74955	73.421	9.10675
distintron;ENSMUSG00000004317.14||miRNA-proximal;MI0000230||noncoding_exon;ENSMUSG00000070139.1||miRNA;MI0003206	mmu-mir-532	7.27202	5.74955	73.421	9.10675
miRNA-proximal;MI0000406||miRNA-proximal;MI0000546||noncoding_exon;ENSMUSG00000077111.2||miRNA-proximal;MI0003536||miRNA-proximal;MI0000580||miRNA;MI0005483	mmu-mir-18b	6.999	5.28488	60.5184	8.83373
noncoding_exon;ENSMUSG00000077111.2||miRNA-proximal;MI0000406||miRNA-proximal;MI0000546||miRNA-proximal;MI0003536||miRNA;MI0005483||miRNA-proximal;MI0000580	mmu-mir-18b	6.999	5.28488	60.5184	8.83373
miRNA;MI0000709||noncoding_exon;ENSMUSG00000065422.1	mmu-mir-221	5.73597	2.81095	24.5359	7.57069
noncoding_exon;ENSMUSG00000065418.1||miRNA-proximal;MI0003538||miRNA;MI0000590	mmu-mir-322	7.0579	5.64102	63.0977	8.89262
miRNA;MI0000590||noncoding_exon;ENSMUSG00000065418.1||miRNA-proximal;MI0003538	mmu-mir-322	7.0579	5.64102	63.0977	8.89262
miRNA;MI0005496||noncoding_proxintron;ENSMUSG00000086370.8||noncoding_exon;ENSMUSG00000065509.3||miRNA-proximal;MI0004125	mmu-mir-421	6.52952	4.77031	43.3459	8.36424
miRNA;MI0005496||noncoding_proxintron;ENSMUSG00000086370.8||noncoding_exon;ENSMUSG00000065509.3||miRNA-proximal;MI0004125	mmu-mir-421	6.52952	4.77031	43.3459	8.36424
noncoding_exon;ENSMUSG00000065503.1||miRNA;MI0000643	mmu-mir-351	7.03853	5.72849	62.2379	8.87326
miRNA;MI0000763||noncoding_exon;ENSMUSG00000070100.1||distintron;ENSMUSG00000004317.14	mmu-mir-362	6.47293	4.96295	41.6315	8.30766
noncoding_exon;ENSMUSG00000070100.1||distintron;ENSMUSG00000004317.14||miRNA;MI0000763	mmu-mir-362	6.47293	4.96295	41.6315	8.30766
distintron;ENSMUSG00000004317.14||noncoding_exon;ENSMUSG00000065398.1||miRNA-proximal;MI0003206||miRNA;MI0000230	mmu-mir-188	5.52952	3.64102	21.1335	7.36424
miRNA;MI0001146||noncoding_exon;ENSMUSG00000065499.1	mmu-mir-384	5.87347	4.28488	27.0926	7.7082
noncoding_exon;ENSMUSG00000065499.1||miRNA;MI0001146	mmu-mir-384	5.87347	4.28488	27.0926	7.7082
noncoding_exon;ENSMUSG00000076140.1||miRNA;MI0003522	mmu-mir-542	4.91654	2.81095	13.5185	6.75127
CDS;ENSMUSG00000037217.15||miRNA-proximal;MI0019185	Syn1	4.41404	1.64102	7.90328	4.6638
noncoding_exon;ENSMUSG00000070139.1||miRNA;MI0003206||miRNA-proximal;MI0000230||distintron;ENSMUSG00000004317.14	mmu-mir-532	5.35264	3.81095	18.5877	7.18736
noncoding_exon;ENSMUSG00000076269.1||miRNA;MI0004125||miRNA-proximal;MI0005496||noncoding_distintron;ENSMUSG00000086370.8	mmu-mir-374b	5.95836	4.88895	28.799	7.79309
miRNA;MI0004125||noncoding_exon;ENSMUSG00000076269.1||noncoding_distintron;ENSMUSG00000086370.8||miRNA-proximal;MI0005496	mmu-mir-374b	5.95836	4.88895	28.799	7.79309
miRNA;MI0004702||distintron;ENSMUSG00000004317.14||noncoding_exon;ENSMUSG00000070108.2	mmu-mir-500	5.2214	3.81095	16.8941	7.05612
miRNA-proximal;MI0000590||noncoding_exon;ENSMUSG00000076122.1||miRNA;MI0003538	mmu-mir-503	5.87347	4.92643	27.0926	7.7082
miRNA;MI0001146||noncoding_exon;ENSMUSG00000065499.1	mmu-mir-384	5.95836	5.10045	28.799	7.79309
noncoding_exon;ENSMUSG00000065542.1||miRNA;MI0000711||distintron;ENSMUSG00000031340.8	mmu-mir-224	4.41404	2.81095	9.33072	6.24876
miRNA;MI0000761||noncoding_exon;ENSMUSG00000065510.1||distintron;ENSMUSG00000025531.14	mmu-mir-361	4.82908	4.03334	12.6776	6.6638
noncoding_exon;ENSMUSG00000070100.1||distintron;ENSMUSG00000004317.14||miRNA;MI0000763	mmu-mir-362	2.82908	2.96295	2.81325	4.6638
miRNA;MI0004703||distintron;ENSMUSG00000004317.14||noncoding_exon;ENSMUSG00000076251.1	mmu-mir-501	3.63643	4.10045	5.21071	5.47116
noncoding_exon;ENSMUSG00000070081.2||miRNA;MI0004706||distintron;ENSMUSG00000062949.13	mmu-mir-505	2.82908	3.34146	2.81325	4.6638
miRNA;MI0005472||distintron;ENSMUSG00000056004.16||noncoding_exon;ENSMUSG00000077896.1	mmu-mir-879	6.999	5.79077	60.5184	8.83373
noncoding_exon;ENSMUSG00000077896.1||distintron;ENSMUSG00000056004.16||miRNA;MI0005472	mmu-mir-879	6.999	5.79077	60.5184	8.83373
distintron;ENSMUSG00000056004.16||miRNA;MI0005472||noncoding_exon;ENSMUSG00000077896.1	mmu-mir-879	6.97882	5.79077	59.6589	8.81355
noncoding_exon;ENSMUSG00000076387.1||CDS;ENSMUSG00000038181.16||miRNA;MI0004133	mmu-mir-671	5.63643	3.44838	22.8337	7.47116
miRNA-proximal;MI0022879||CDS;ENSMUSG00000029518.15	Rab35	4.28851	0.641023	8.49953	6.12323
noncoding_exon;ENSMUSG00000065514.1||miRNA-proximal;MI0000581||miRNA-proximal;MI0000689||proxintron;ENSMUSG00000029730.16||miRNA;MI0000407	mmu-mir-106b	9.49086	8.00297	400	11.3256
miRNA;MI0000407||proxintron;ENSMUSG00000029730.16||miRNA-proximal;MI0000581||miRNA-proximal;MI0000689||noncoding_exon;ENSMUSG00000065514.1	mmu-mir-106b	9.49086	8.00297	400	11.3256
noncoding_exon;ENSMUSG00000065514.1||miRNA-proximal;MI0000581||miRNA-proximal;MI0000689||miRNA;MI0000407||proxintron;ENSMUSG00000029730.16	mmu-mir-106b	9.48729	7.99858	400	11.322
proxintron;ENSMUSG00000029730.16||miRNA-proximal;MI0000407||miRNA;MI0000581||miRNA-proximal;MI0000689||noncoding_exon;ENSMUSG00000065527.1	mmu-mir-93	8.48729	7.23348	170.659	9.32201
noncoding_exon;ENSMUSG00000065593.1||distintron;ENSMUSG00000053553.11||miRNA;MI0000621	mmu-mir-339	6.71172	5.25573	49.3511	8.54645
miRNA;MI0000621||distintron;ENSMUSG00000053553.11||noncoding_exon;ENSMUSG00000065593.1	mmu-mir-339	6.71172	5.25573	49.3511	8.54645
miRNA-proximal;MI0000407||noncoding_exon;ENSMUSG00000065394.1||proxintron;ENSMUSG00000029730.16||miRNA;MI0000689||miRNA-proximal;MI0000581	mmu-mir-25	5.87347	3.72849	27.0926	7.7082
noncoding_exon;ENSMUSG00000065514.1||miRNA-proximal;MI0000689||miRNA-proximal;MI0000581||proxintron;ENSMUSG00000029730.16||miRNA;MI0000407	mmu-mir-106b	4.41404	1.96295	9.33072	6.24876
proxintron;ENSMUSG00000029730.16||miRNA-proximal;MI0000407||noncoding_exon;ENSMUSG00000065527.1||miRNA;MI0000581||miRNA-proximal;MI0000689	mmu-mir-93	4.999	4.22599	13.4207	5.83373
CDS;ENSMUSG00000029111.7||miRNA-proximal;MI0022873	Nelfa	3.15101	3.44838	3.1099	3.98573
proxintron;ENSMUSG00000078429.9||miRNA;MI0000706||noncoding_exon;ENSMUSG00000065430.1	mmu-mir-26a-2	7.23847	4.10045	71.6998	9.07319
miRNA;MI0004412||distintron;ENSMUSG00000019888.16||noncoding_exon;ENSMUSG00000092952.1	mmu-mir-3059	4.999	4.16459	14.3607	6.83373
miRNA-proximal;MI0026035||5utr;ENSMUSG00000025369.15	Smarcc2	3.41404	4.10045	0.893042	1.07884
miRNA-proximal;MI0026034||5utr;ENSMUSG00000034613.12	Ppm1h	2.82908	3.81095	2.81325	4.6638
miRNA-proximal;MI0026034||5utr;ENSMUSG00000034613.12	Ppm1h	2.82908	3.81095	2.81325	4.6638
noncoding_exon;ENSMUSG00000112237.1||noncoding_exon;ENSMUSG00000065406.3||miRNA;MI0000138	mmu-let-7i	10.7148	9.26673	400	12.5495
noncoding_distintron;ENSMUSG00000112117.1||miRNA;MI0000715||noncoding_exon;ENSMUSG00000065524.1	mmu-mir-135a-2	10.4675	9.14882	400	12.3022
noncoding_distintron;ENSMUSG00000112117.1||miRNA;MI0000715||noncoding_exon;ENSMUSG00000065524.1	mmu-mir-135a-2	10.4675	9.14882	400	12.3022
noncoding_distintron;ENSMUSG00000112117.1||miRNA;MI0000715||noncoding_exon;ENSMUSG00000065524.1	mmu-mir-135a-2	10.4639	9.14683	400	12.2986
miRNA;MI0000715||noncoding_exon;ENSMUSG00000065524.1||noncoding_distintron;ENSMUSG00000112117.1	mmu-mir-135a-2	10.4308	9.13087	400	12.2656
3utr;ENSMUSG00000036099.16||noncoding_exon;ENSMUSG00000065607.1||miRNA;MI0000609	mmu-mir-331	8.94282	7.3205	237.394	10.7775
miRNA;MI0000609||noncoding_exon;ENSMUSG00000065607.1||3utr;ENSMUSG00000036099.16	mmu-mir-331	8.94282	7.3205	237.394	10.7775
miRNA;MI0000609||noncoding_exon;ENSMUSG00000065607.1||3utr;ENSMUSG00000036099.16	mmu-mir-331	8.92711	7.3205	234.801	10.7618
miRNA;MI0014021||noncoding_proxintron;ENSMUSG00000112117.1||noncoding_exon;ENSMUSG00000093227.1	mmu-mir-1251	4.63643	3.96295	11.0003	6.47116

## Sheet: Sig. enriched miRNAs
Gene name
mmu-mir-204
mmu-mir-101b
mmu-mir-194-2
mmu-mir-192
Map4k2
mmu-mir-107
mmu-mir-3085
mmu-mir-495
mmu-mir-300
mmu-mir-342
mmu-mir-434
mmu-mir-136
mmu-mir-433
mmu-mir-345
mmu-mir-127
mmu-mir-770
mmu-mir-381
mmu-mir-539
mmu-mir-153
mmu-mir-487b
mmu-mir-154
mmu-mir-485
mmu-mir-665
mmu-mir-668
mmu-mir-666
Meg3
mmu-mir-543
mmu-mir-337
mmu-mir-323
mmu-mir-410
mmu-mir-541
mmu-mir-431
mmu-mir-496a
mmu-mir-369
mmu-mir-411
mmu-mir-379
mmu-mir-667
mmu-mir-409
mmu-mir-1197
mmu-mir-134
mmu-mir-329
mmu-mir-6940
mmu-mir-758
mmu-mir-377
mmu-mir-382
mmu-mir-540
mmu-mir-376b
mmu-mir-673
mmu-mir-412
mmu-mir-494
mmu-mir-370
mmu-mir-455
mmu-mir-872
mmu-mir-34a
mmu-mir-30e
mmu-mir-429
mmu-mir-101a
mmu-mir-200a
mmu-mir-200b
mmu-mir-30c-1
mmu-mir-32
mmu-mir-31
mmu-mir-700
mmu-mir-873a
mmu-mir-124-2
mmu-mir-16-2
mmu-mir-137
mmu-mir-15b
mmu-mir-551b
mmu-mir-9-1
mmu-mir-186
mmu-mir-92b
mmu-mir-27a
mmu-mir-23a
mmu-mir-140
mmu-mir-138-2
mmu-mir-181c
mmu-mir-181d
mmu-mir-328
mmu-mir-383
mmu-mir-7654
mmu-mir-486b
Ncan
Arglu1
mmu-mir-451a
mmu-mir-301a
mmu-mir-142a
mmu-mir-324
mmu-mir-144
mmu-mir-132
mmu-mir-497a
mmu-mir-195a
mmu-mir-340
mmu-mir-152
mmu-mir-212
mmu-mir-103-1
mmu-mir-22
mmu-mir-218-2
mmu-mir-216a
mmu-mir-10a
mmu-mir-21a
mmu-mir-744
mmu-mir-338
mmu-mir-146a
mmu-mir-423
Ddx5
mmu-let-7c-1
mmu-mir-99a
mmu-mir-484
mmu-mir-125b-2
mmu-mir-193b
mmu-mir-28a
mmu-mir-185
mmu-mir-6540
mmu-mir-301b
mmu-mir-130b
mmu-mir-335
mmu-mir-182
mmu-mir-148a
mmu-mir-141
mmu-mir-200c
mmu-mir-96
mmu-mir-29a
mmu-mir-592
mmu-mir-183
mmu-mir-125a
mmu-mir-99b
mmu-mir-7b
mmu-mir-219a-1
mmu-mir-3547
mmu-mir-27b
mmu-mir-23b
mmu-mir-449a
mmu-mir-9-2
mmu-mir-449c
mmu-let-7d
tRNA-Ile-TAT-2-1
mmu-mir-7a-1
mmu-mir-874
mmu-let-7a-1
mmu-mir-6944
mmu-mir-139
mmu-mir-9-3
mmu-mir-330
mmu-mir-326
mmu-mir-150
mmu-mir-3099
mmu-mir-7a-2
mmu-mir-708
mmu-mir-1839
H19
mmu-mir-3102
mmu-mir-210
Rabac1
Snord32a
mmu-let-7b
mmu-mir-33
mmu-mir-148b
mmu-let-7c-2
mmu-mir-30d
mmu-mir-30b
mmu-mir-151
mmu-mir-1249
mmu-mir-126a
mmu-mir-124-3
mmu-mir-181a-2
mmu-mir-181b-2
mmu-mir-199b
mmu-mir-669c
mmu-mir-467e
mmu-mir-103-2
mmu-mir-467c
mmu-mir-674
mmu-mir-467d
mmu-mir-298
mmu-mir-129-2
Hipk3
mmu-mir-296
mmu-mir-670
mmu-mir-130a
mmu-mir-219a-2
mmu-mir-1b
mmu-mir-143
mmu-mir-187
mmu-mir-145a
mmu-mir-125b-1
mmu-let-7a-2
mmu-mir-100
mmu-let-7g
mmu-mir-135a-1
mmu-mir-26a-1
mmu-mir-425
mmu-mir-138-1
mmu-mir-128-2
mmu-mir-34c
mmu-mir-199a-1
mmu-mir-190a
mmu-mir-128-1
mmu-mir-135b
mmu-mir-149
mmu-mir-30a
mmu-mir-181a-1
mmu-mir-30c-2
mmu-mir-26b
mmu-mir-29c
mmu-mir-8114
mmu-mir-214
mmu-mir-199a-2
mmu-mir-488
mmu-mir-375
mmu-mir-350
mmu-mir-1981
Kansl3
mmu-mir-3535
mmu-mir-17
mmu-mir-20a
mmu-mir-320
mmu-mir-18a
mmu-mir-598
mmu-mir-19a
mmu-mir-92a-1
mmu-mir-346
mmu-mir-15a
mmu-mir-676
mmu-mir-1298
mmu-let-7f-2
mmu-mir-652
mmu-mir-98
mmu-mir-672
mmu-mir-222
mmu-mir-532
mmu-mir-18b
mmu-mir-221
mmu-mir-322
mmu-mir-421
mmu-mir-351
mmu-mir-362
mmu-mir-188
mmu-mir-384
mmu-mir-542
Syn1
mmu-mir-374b
mmu-mir-500
mmu-mir-503
mmu-mir-224
mmu-mir-361
mmu-mir-501
mmu-mir-879
mmu-mir-671
Rab35
mmu-mir-106b
mmu-mir-93
mmu-mir-339
mmu-mir-25
Nelfa
mmu-mir-26a-2
mmu-mir-3059
mmu-let-7i
mmu-mir-135a-2
mmu-mir-331
mmu-mir-1251
